# Supplementary material for: 1-[4-(3-Chloro­prop­oxy)-2-hydroxy­phen­yl]ethanone
Source: Acta Crystallogr Sect E Struct Rep Online. 2009 Dec 4;66(Pt 1):o52. doi: 10.1107/S1600536809051411 (PMC2980010; doi:10.1107/S1600536809051411)
Supplement: Supplementary file 2 [file e-66-00o52-Isup2.hkl]

# 
# h,k,l, Fc-squared, Fo-squared, sigma(Fo-squared) and status flag 
# 
data_I
_shelx_title ' 091106g in  P21212' 
_shelx_refln_list_code          4 
_shelx_F_calc_maximum       96.00 
_exptl_crystal_F_000       480.00 
_reflns_d_resolution_high  0.8405 
 
loop_ 
 _symmetry_equiv_pos_as_xyz 
 'x, y, z' 
 '-x, -y, z' 
 'x+1/2, -y+1/2, -z' 
 '-x+1/2, y+1/2, -z' 
 
_cell_length_a    18.6201 
_cell_length_b    11.9629 
_cell_length_c     5.0240 
_cell_angle_alpha  90.000 
_cell_angle_beta   90.000 
_cell_angle_gamma  90.000 
 
_shelx_F_squared_multiplier     1.000 
 
loop_ 
 _refln_index_h 
 _refln_index_k 
 _refln_index_l 
 _refln_F_squared_calc 
 _refln_F_squared_meas 
 _refln_F_squared_sigma 
 _refln_observed_status 
   2   0   0     2268.79     2095.43     91.72 o 
   4   0   0     1888.79     1917.21     60.27 o 
   6   0   0     4135.18     3778.33    118.33 o 
   8   0   0      221.22      198.99      7.41 o 
  10   0   0     1567.02     1527.47     49.02 o 
  12   0   0       14.59       12.09      2.06 o 
  14   0   0       20.81       20.60      4.19 o 
  16   0   0        9.27        6.95      3.83 o 
  18   0   0      468.58      442.18     24.46 o 
  20   0   0      143.09      152.77     12.05 o 
  22   0   0       10.03       12.38      5.25 o 
   1   1   0      392.50      366.12     21.45 o 
   2   1   0      691.67      708.34     15.19 o 
   3   1   0      463.56      481.62     10.48 o 
   4   1   0        0.37        1.55      1.05 o 
   5   1   0      271.15      280.92      6.73 o 
   6   1   0     2814.14     2595.34     57.64 o 
   7   1   0      283.04      293.74      7.23 o 
   8   1   0       68.67       64.68      2.32 o 
   9   1   0       38.86       47.25      2.06 o 
  10   1   0     1038.72      978.97     22.61 o 
  11   1   0      287.56      275.60      7.27 o 
  12   1   0      505.54      520.07     12.77 o 
  13   1   0       44.85       52.45      3.89 o 
  14   1   0      388.36      383.48     14.46 o 
  15   1   0       20.61       26.22      3.51 o 
  16   1   0      793.02      818.09     28.31 o 
  17   1   0       45.80       67.62      5.07 o 
  18   1   0       19.93       20.50      4.46 o 
  19   1   0        2.55        4.62      2.95 o 
  20   1   0      100.55      112.26      7.24 o 
  21   1   0        5.51       10.31      3.66 o 
  22   1   0       13.51       17.10      4.01 o 
   0   2   0      699.16      662.33     30.36 o 
   1   2   0      260.44      289.84      6.74 o 
   2   2   0     9215.93     8915.53    196.76 o 
   3   2   0     2822.09     2909.36     61.07 o 
   4   2   0     5334.69     5310.50    111.24 o 
   5   2   0     1058.02     1078.39     23.10 o 
   6   2   0     1467.67     1531.09     32.64 o 
   7   2   0     2201.50     2307.16     48.62 o 
   8   2   0       11.38       14.41      3.69 o 
   9   2   0     1598.88     1639.91     34.84 o 
  10   2   0       95.12       95.57      5.70 o 
  11   2   0       57.63       53.52      4.41 o 
  12   2   0        0.37       -0.81      0.99 o 
  13   2   0       35.68       38.06      7.22 o 
  14   2   0      101.05      100.50      9.91 o 
  15   2   0       33.33       30.32      7.21 o 
  16   2   0      143.66      129.68      6.95 o 
  17   2   0       28.26       32.23      4.11 o 
  18   2   0      302.20      311.06     13.17 o 
  19   2   0       15.55       18.98      4.11 o 
  20   2   0       41.23       37.10     11.32 o 
  21   2   0        1.60       -0.93      2.85 o 
   1   3   0      255.41      207.53      7.50 o 
   2   3   0     1211.89     1253.61     28.07 o 
   3   3   0      420.28      430.56     10.06 o 
   4   3   0        9.47        9.73      1.07 o 
   5   3   0      544.95      562.03     12.41 o 
   6   3   0       81.63       88.18      2.66 o 
   7   3   0     2880.95     3127.24     65.67 o 
   8   3   0      164.30      182.05      4.87 o 
   9   3   0      501.35      574.42     13.02 o 
  10   3   0      196.07      190.99      5.17 o 
  11   3   0      935.03      961.80     21.33 o 
  12   3   0      335.60      353.76      8.80 o 
  13   3   0        3.11        1.64      1.46 o 
  14   3   0       39.95       41.16      8.42 o 
  15   3   0       25.08       33.34      8.08 o 
  16   3   0       39.95       37.66      4.36 o 
  17   3   0       16.69       13.57      6.87 o 
  18   3   0      295.42      335.73     13.97 o 
  19   3   0       60.78       77.61      5.86 o 
  20   3   0        9.11        8.96      3.41 o 
  21   3   0        0.47       -1.62      2.92 o 
   0   4   0      204.10      227.68     11.97 o 
   1   4   0      529.08      554.75     26.32 o 
   2   4   0      536.35      522.29     12.17 o 
   3   4   0      801.14      772.20     17.70 o 
   4   4   0       67.78       69.91      2.32 o 
   5   4   0      107.87      114.73      3.39 o 
   6   4   0       41.69       39.75      1.80 o 
   7   4   0      439.28      476.31     10.91 o 
   8   4   0       67.77       69.12      2.59 o 
   9   4   0      717.95      654.06     14.78 o 
  10   4   0       59.61       59.92      3.43 o 
  11   4   0      178.48      191.31      5.39 o 
  12   4   0        0.24       -0.28      1.34 o 
  13   4   0      100.99      101.07      4.36 o 
  14   4   0        8.06        4.07      2.39 o 
  15   4   0      178.50      160.73      7.20 o 
  16   4   0       83.22       88.46      5.70 o 
  17   4   0        5.71        4.13      2.68 o 
  18   4   0        0.01       -3.23      2.68 o 
  19   4   0       43.48       45.97      5.20 o 
  20   4   0        0.34        2.60      2.98 o 
  21   4   0        0.88       -0.22      3.11 o 
   1   5   0      929.44      956.22     33.01 o 
   2   5   0       17.52       17.75      1.43 o 
   3   5   0     1100.88     1083.63     24.70 o 
   4   5   0        5.74        5.46      0.94 o 
   5   5   0       39.42       40.85      1.94 o 
   6   5   0      151.60      142.92      4.24 o 
   7   5   0      161.02      146.05      4.38 o 
   8   5   0       48.47       48.74      2.30 o 
   9   5   0      987.95     1082.98     25.13 o 
  10   5   0       57.10       55.82      2.60 o 
  11   5   0        9.64       19.44      3.28 o 
  12   5   0       12.44       16.19      3.48 o 
  13   5   0      126.64      113.25      4.74 o 
  14   5   0       37.55       35.22      3.99 o 
  15   5   0       88.72       95.04      5.52 o 
  16   5   0        7.48        2.77      2.67 o 
  17   5   0        0.21       -3.34      2.34 o 
  18   5   0       36.98       30.85      4.52 o 
  19   5   0        0.02       -0.34      2.96 o 
  20   5   0        0.66       -2.06      2.91 o 
   0   6   0      567.44      606.42     29.57 o 
   1   6   0        0.29       -0.97      1.30 o 
   2   6   0     1206.64     1287.49     34.03 o 
   3   6   0      618.71      638.61     17.54 o 
   4   6   0        4.72        5.41      1.07 o 
   5   6   0        1.54        1.46      0.97 o 
   6   6   0      221.93      223.45      6.16 o 
   7   6   0      101.40       96.12      3.44 o 
   8   6   0        0.01       -0.77      1.00 o 
   9   6   0      142.35      137.47      4.49 o 
  10   6   0      242.38      230.60      6.64 o 
  11   6   0      386.91      415.98     10.81 o 
  12   6   0       13.18        9.64      2.04 o 
  13   6   0      127.85      119.49      5.25 o 
  14   6   0        0.53       -2.16      1.78 o 
  15   6   0        3.06        8.97      2.89 o 
  16   6   0      184.34      177.15     14.02 o 
  17   6   0       46.58       41.88      4.86 o 
  18   6   0        1.12        1.03      2.92 o 
  19   6   0       40.42       54.88      5.74 o 
  20   6   0       18.79       15.82      4.05 o 
   1   7   0      108.86      106.03      5.11 o 
   2   7   0      461.18      487.07     15.25 o 
   3   7   0     1299.86     1408.77     37.39 o 
   4   7   0       78.17       78.12      6.01 o 
   5   7   0      165.16      152.52      4.71 o 
   6   7   0       99.20       97.48      3.53 o 
   7   7   0      190.25      186.31      5.58 o 
   8   7   0       18.02       19.92      1.94 o 
   9   7   0        0.01       -0.94      1.22 o 
  10   7   0       27.18       30.31      2.42 o 
  11   7   0        9.01        7.03      1.75 o 
  12   7   0       55.84       56.39      3.67 o 
  13   7   0       17.12       13.63      3.51 o 
  14   7   0       74.60       79.09      4.52 o 
  15   7   0        5.14        6.24      4.31 o 
  16   7   0      145.81      136.64      7.70 o 
  17   7   0        5.72        4.80      2.98 o 
  18   7   0        0.93       -0.92      2.91 o 
  19   7   0        9.05        4.88      3.50 o 
   0   8   0     2446.58     2745.69    125.80 o 
   1   8   0       14.42       15.22      1.92 o 
   2   8   0        5.44        1.70      1.42 o 
   3   8   0       94.55       96.50      4.13 o 
   4   8   0      265.98      287.99      9.09 o 
   5   8   0      325.32      318.56      9.90 o 
   6   8   0      544.95      535.97     15.53 o 
   7   8   0       38.60       42.62      3.83 o 
   8   8   0       46.00       40.51      4.38 o 
   9   8   0      113.82      123.23      5.12 o 
  10   8   0      109.60       98.81      4.62 o 
  11   8   0        5.94        7.17      2.17 o 
  12   8   0        4.90        2.78      2.57 o 
  13   8   0      161.52      173.66      8.51 o 
  14   8   0       49.34       50.30      4.92 o 
  15   8   0       79.27       84.53      8.04 o 
  16   8   0        4.37        5.77      4.23 o 
  17   8   0       22.10       30.31      6.18 o 
   1   9   0      367.18      372.26     14.61 o 
   2   9   0      563.24      605.65     22.00 o 
   3   9   0      150.53      156.93      7.82 o 
   4   9   0      310.10      314.00     12.92 o 
   5   9   0      426.79      453.51     17.29 o 
   6   9   0      381.44      425.58     16.47 o 
   7   9   0      340.04      364.79     14.55 o 
   8   9   0       13.18       18.89      3.56 o 
   9   9   0        2.35       -2.32      3.53 o 
  10   9   0       52.45       60.60      5.94 o 
  11   9   0        0.79       -0.50      3.58 o 
  12   9   0       79.71       78.18      8.53 o 
  13   9   0       96.78       90.33      9.06 o 
  14   9   0       17.99       18.69      6.05 o 
   0  10   0        3.45        4.81      3.96 o 
   1  10   0        6.12        5.04      2.68 o 
   2  10   0       74.45       70.07      5.26 o 
   3  10   0       15.50       13.21      3.48 o 
   4  10   0      593.32      604.16     22.40 o 
   5  10   0      148.58      155.85      8.26 o 
   6  10   0        0.42        2.80      2.80 o 
   7  10   0      330.02      353.85     14.65 o 
   8  10   0       44.45       45.82      5.07 o 
   9  10   0        1.16       -0.11      3.00 o 
  10  10   0       87.23       86.32      7.50 o 
  11  10   0        8.57        2.40      4.41 o 
  12  10   0        4.10        1.98      5.24 o 
  13  10   0      188.71      213.76     15.70 o 
  14  10   0       26.48       23.88      6.27 o 
   1  11   0        1.49       -2.85      2.81 o 
   2  11   0       99.34       91.87      6.29 o 
   3  11   0       31.20       30.58      4.41 o 
   4  11   0       25.64       28.14      4.33 o 
   5  11   0      259.80      266.01     12.11 o 
   6  11   0        5.22       12.15      3.59 o 
   7  11   0      230.93      244.09     11.50 o 
   8  11   0       18.40       21.16      4.44 o 
   9  11   0        0.66       -2.77      2.86 o 
  10  11   0       23.98       24.58      6.57 o 
  11  11   0       62.01       61.09      9.53 o 
  12  11   0      105.70      119.34     11.46 o 
  13  11   0       16.28       17.77      6.28 o 
  14  11   0       34.06       40.08      8.73 o 
   0  12   0        0.08       -2.94      3.86 o 
   1  12   0        7.62        6.44      5.40 o 
   2  12   0        3.05       -0.20      3.18 o 
   3  12   0        2.76       -1.34      3.05 o 
   4  12   0       15.60       12.30      4.23 o 
   5  12   0       63.78       66.80      6.49 o 
   6  12   0       13.68       10.30      3.77 o 
   7  12   0       92.27       98.15      7.07 o 
   8  12   0        4.09        3.44      3.54 o 
   9  12   0        6.80        0.58      3.65 o 
  10  12   0        6.90        5.84      5.78 o 
  11  12   0      197.98      195.28     15.47 o 
   1  13   0        6.66        1.84      3.54 o 
   2  13   0        0.91       -2.46      3.13 o 
   3  13   0      102.88      105.19      7.47 o 
   4  13   0        0.38        0.69      3.57 o 
   5  13   0        3.06        8.04      4.04 o 
   6  13   0       63.41       76.77      8.58 o 
   7  13   0       27.54       22.63      4.91 o 
   8  13   0        1.35        1.99      3.83 o 
   9  13   0       20.28       11.92      6.21 o 
   0  14   0        0.07       -3.96      4.75 o 
   1  14   0        4.52        3.54      6.60 o 
   2  14   0        4.14        3.49      4.04 o 
   3  14   0        0.06       -2.83      3.50 o 
   4  14   0       44.03       48.11      6.57 o 
   0   0   1      547.85      499.24     23.59 o 
   1   0   1     2803.62     2848.21    128.45 o 
   2   0   1      862.59      846.36     22.33 o 
   3   0   1     5793.35     5633.86    165.21 o 
   4   0   1      178.51      161.93      4.27 o 
   5   0   1      114.48      116.34      9.12 o 
   6   0   1      808.02      805.94     21.54 o 
   7   0   1     1147.59     1124.51     31.99 o 
   8   0   1     2018.62     2056.83     65.56 o 
   9   0   1     3137.17     3123.84     80.36 o 
  10   0   1       52.13       51.17      7.06 o 
  11   0   1      301.14      299.09      9.35 o 
  12   0   1      483.25      494.41     14.44 o 
  13   0   1        6.65       11.62      2.01 o 
  14   0   1       88.67       86.69      4.41 o 
  15   0   1      192.94      197.76     13.26 o 
  16   0   1        2.45        3.39      2.47 o 
  17   0   1        1.25       -1.23      2.47 o 
  18   0   1        9.89        8.77      2.92 o 
  19   0   1        4.78        4.52      3.00 o 
  20   0   1       30.33       29.23      4.72 o 
  21   0   1       17.67       23.83      4.45 o 
 -21   1   1       13.57       17.16      3.99 o 
 -20   1   1       15.75       16.83      3.94 o 
 -19   1   1       19.34       19.43      3.89 o 
 -18   1   1       33.10       32.89      4.26 o 
 -17   1   1      221.36      240.82     10.72 o 
 -16   1   1      242.70      261.81     11.17 o 
 -15   1   1      493.30      493.60     18.14 o 
 -14   1   1      514.42      519.90     13.40 o 
 -13   1   1      570.32      556.03     16.15 o 
 -12   1   1       22.03       22.73      2.32 o 
 -11   1   1       61.08       53.50      2.97 o 
 -10   1   1       39.97       35.71      2.44 o 
  -9   1   1       16.48       12.88      1.63 o 
  -8   1   1     1519.47     1488.83     38.91 o 
  -7   1   1     2081.51     2022.62     52.28 o 
  -6   1   1        2.17        5.51      3.74 o 
  -5   1   1      716.21      664.67     17.79 o 
  -4   1   1     6154.24     6052.19    155.72 o 
  -3   1   1     4316.37     4145.01    151.84 o 
  -2   1   1     1522.32     1424.94     32.74 o 
  -1   1   1      148.98      154.57      5.94 o 
   0   1   1       94.62       71.93      3.27 o 
   1   1   1      145.79      142.55      5.36 o 
   2   1   1     1537.55     1489.34     38.12 o 
   3   1   1     4345.66     4201.28    138.25 o 
   4   1   1     6136.13     6122.25    200.07 o 
   5   1   1      710.75      694.00     16.08 o 
   6   1   1        2.79        2.84      2.31 o 
   7   1   1     2063.28     2137.01     74.35 o 
   8   1   1     1541.60     1531.35     39.76 o 
   9   1   1       17.36       18.90      1.39 o 
  10   1   1       45.54       47.30      2.17 o 
  11   1   1       57.06       48.36      2.99 o 
  12   1   1       22.12       22.58      2.88 o 
  13   1   1      564.46      556.89     22.89 o 
  14   1   1      501.47      510.27     33.36 o 
  15   1   1      503.76      515.42     18.96 o 
  16   1   1      250.28      257.98     15.34 o 
  17   1   1      216.34      236.30     10.70 o 
  18   1   1       32.31       36.37      4.99 o 
  19   1   1       20.07       24.37      4.18 o 
  20   1   1       15.75       18.03      3.93 o 
  21   1   1       14.10       14.97      4.51 o 
 -21   2   1        0.55        3.39      3.27 o 
 -20   2   1       42.35       35.16      4.75 o 
 -19   2   1       28.51       25.39      5.92 o 
 -18   2   1        9.37        9.51      3.07 o 
 -17   2   1        8.91        6.02      2.60 o 
 -16   2   1       74.36       69.60      5.09 o 
 -15   2   1       75.66       71.71      4.25 o 
 -14   2   1       27.30       33.58      2.58 o 
 -13   2   1      139.11      125.58      4.49 o 
 -12   2   1      140.31      132.25      4.55 o 
 -11   2   1      523.65      519.42     12.97 o 
 -10   2   1       60.81       59.38      2.64 o 
  -9   2   1        1.98        3.38      1.00 o 
  -8   2   1      521.80      521.61     12.72 o 
  -7   2   1     1075.30     1120.86     25.81 o 
  -6   2   1       20.74       17.61      1.69 o 
  -5   2   1      268.02      264.27      6.72 o 
  -4   2   1     2748.85     2738.22     69.30 o 
  -3   2   1     3253.08     3340.49     74.89 o 
  -2   2   1     6581.58     6501.20    136.31 o 
  -1   2   1     5244.37     5022.40    119.45 o 
   0   2   1      119.09      116.56      4.34 o 
   1   2   1     5184.64     5025.65    144.75 o 
   2   2   1     6667.73     6703.18    170.86 o 
   3   2   1     3316.26     3399.35     74.61 o 
   4   2   1     2691.26     2799.32     62.40 o 
   5   2   1      258.79      265.75      9.90 o 
   6   2   1       24.89       24.43      1.54 o 
   7   2   1     1085.99     1207.28     45.58 o 
   8   2   1      514.68      572.21     20.54 o 
   9   2   1        1.15        2.48      1.46 o 
  10   2   1       58.87       62.36      2.91 o 
  11   2   1      525.01      543.89     19.09 o 
  12   2   1      140.52      145.25      6.79 o 
  13   2   1      139.34      134.50      6.68 o 
  14   2   1       26.06       24.89      3.44 o 
  15   2   1       74.14       66.75      5.39 o 
  16   2   1       76.81       71.31      6.95 o 
  17   2   1        9.12        8.52      2.97 o 
  18   2   1        9.27        6.65      2.97 o 
  19   2   1       29.09       27.49      6.52 o 
  20   2   1       41.87       35.50      4.82 o 
  21   2   1        0.54       -2.10      2.90 o 
 -21   3   1       20.72       23.87      4.71 o 
 -20   3   1       18.47       18.71      4.67 o 
 -19   3   1       46.25       52.40      6.94 o 
 -18   3   1       37.63       41.74      8.18 o 
 -17   3   1       30.84       28.23      7.00 o 
 -16   3   1        4.53        2.77      2.38 o 
 -15   3   1       16.67       18.15      3.22 o 
 -14   3   1       23.13       22.65      2.26 o 
 -13   3   1        9.13        6.96      1.60 o 
 -12   3   1       29.35       30.74      2.72 o 
 -11   3   1      245.17      255.14      6.91 o 
 -10   3   1      439.85      431.22     10.34 o 
  -9   3   1      439.26      403.44      9.84 o 
  -8   3   1      364.93      354.27      9.66 o 
  -7   3   1       65.31       70.06      4.96 o 
  -6   3   1       96.60       91.94      3.04 o 
  -5   3   1     1318.05     1286.61     27.64 o 
  -4   3   1      469.31      445.86     13.27 o 
  -3   3   1      688.13      687.48     14.93 o 
  -2   3   1     1441.33     1551.94     37.92 o 
  -1   3   1     6867.70     6783.42    186.88 o 
   0   3   1      192.95      192.22      6.67 o 
   1   3   1     6863.71     6785.38    216.82 o 
   2   3   1     1431.27     1538.85     50.64 o 
   3   3   1      659.35      665.68     21.15 o 
   4   3   1      492.42      486.90     11.53 o 
   5   3   1     1334.30     1418.31     54.85 o 
   6   3   1      101.52      105.49      3.19 o 
   7   3   1       71.25       84.96      3.22 o 
   8   3   1      353.25      377.48     14.43 o 
   9   3   1      434.42      441.70     10.55 o 
  10   3   1      445.50      470.16     13.57 o 
  11   3   1      242.96      265.05     15.43 o 
  12   3   1       30.28       32.13      3.46 o 
  13   3   1        7.84        8.28      2.43 o 
  14   3   1       24.30       25.61      5.60 o 
  15   3   1       16.79       17.31      3.35 o 
  16   3   1        5.18        5.10      2.68 o 
  17   3   1       32.16       28.35      4.12 o 
  18   3   1       37.82       49.19      5.38 o 
  19   3   1       47.18       51.22      5.58 o 
  20   3   1       17.92       20.03      4.00 o 
  21   3   1       20.51       22.01      4.48 o 
 -20   4   1       53.44       68.03      6.46 o 
 -19   4   1       39.96       40.12      8.55 o 
 -18   4   1       49.71       56.50      5.35 o 
 -17   4   1      121.44      119.57      7.03 o 
 -16   4   1       22.85       25.28      3.69 o 
 -15   4   1      175.20      178.61      6.60 o 
 -14   4   1        8.16        6.00      2.84 o 
 -13   4   1       66.02       67.26      5.63 o 
 -12   4   1       59.07       54.10      4.01 o 
 -11   4   1      306.43      303.57      7.88 o 
 -10   4   1       15.94       17.36      1.67 o 
  -9   4   1       14.31       10.88      1.46 o 
  -8   4   1      187.15      184.12      5.15 o 
  -7   4   1      537.51      548.77     15.80 o 
  -6   4   1      663.02      667.50     18.97 o 
  -5   4   1      897.74      904.81     31.66 o 
  -4   4   1      238.70      233.10      9.99 o 
  -3   4   1      237.72      244.28     10.37 o 
  -2   4   1      609.70      630.22     13.66 o 
  -1   4   1      389.02      411.69     14.46 o 
   0   4   1      144.79      132.58      5.62 o 
   1   4   1      397.12      423.46     14.70 o 
   2   4   1      599.06      588.09     20.39 o 
   3   4   1      233.30      243.83      7.50 o 
   4   4   1      245.98      250.33      7.46 o 
   5   4   1      911.57      979.21     28.78 o 
   6   4   1      650.08      696.68     24.50 o 
   7   4   1      527.13      572.99     13.81 o 
   8   4   1      195.28      203.64      7.14 o 
   9   4   1       12.21       10.38      1.29 o 
  10   4   1       17.71       19.60      4.10 o 
  11   4   1      304.93      325.95     16.93 o 
  12   4   1       59.50       57.82      4.49 o 
  13   4   1       67.75       73.89      8.71 o 
  14   4   1        9.38        8.85      2.65 o 
  15   4   1      175.33      184.09      8.85 o 
  16   4   1       21.19       22.63      3.98 o 
  17   4   1      122.22      122.16      7.27 o 
  18   4   1       48.90       44.97      5.26 o 
  19   4   1       38.54       44.76      6.76 o 
  20   4   1       54.93       68.29      6.61 o 
 -20   5   1        4.23        8.46      4.78 o 
 -19   5   1       22.63       23.87      4.05 o 
 -18   5   1       21.18       14.80      6.49 o 
 -17   5   1        5.18        0.18      2.51 o 
 -16   5   1       24.08       26.05      3.68 o 
 -15   5   1       30.19       28.35      3.02 o 
 -14   5   1      106.51      104.28      4.78 o 
 -13   5   1       88.89       83.48      3.62 o 
 -12   5   1       40.01       34.48      4.17 o 
 -11   5   1       10.57       11.41      2.40 o 
 -10   5   1        3.00        1.70      1.62 o 
  -9   5   1       67.44       61.49      2.68 o 
  -8   5   1       36.85       31.66      2.14 o 
  -7   5   1      105.69       95.29      3.24 o 
  -6   5   1      491.12      500.00     11.66 o 
  -5   5   1     1216.68     1184.80     46.64 o 
  -4   5   1      427.56      446.24     25.71 o 
  -3   5   1      288.31      292.58     12.36 o 
  -2   5   1      859.41      849.24     22.74 o 
  -1   5   1     1241.18     1290.26     42.39 o 
   0   5   1       71.64       76.71      4.10 o 
   1   5   1     1259.69     1334.66     58.26 o 
   2   5   1      844.26      879.42     29.30 o 
   3   5   1      293.53      310.55     11.49 o 
   4   5   1      412.11      452.21     11.33 o 
   5   5   1     1206.80     1235.58     36.90 o 
   6   5   1      501.86      544.10     13.18 o 
   7   5   1      111.31      116.95      3.90 o 
   8   5   1       36.49       37.11      2.18 o 
   9   5   1       67.63       69.67      3.52 o 
  10   5   1        3.31        3.16      1.57 o 
  11   5   1       11.02       11.93      2.05 o 
  12   5   1       39.09       38.00      3.09 o 
  13   5   1       90.49       93.06      8.33 o 
  14   5   1      108.03      100.59      6.89 o 
  15   5   1       30.15       33.28      4.28 o 
  16   5   1       24.13       28.47      4.28 o 
  17   5   1        5.07        0.63      2.69 o 
  18   5   1       21.20       13.27      3.75 o 
  19   5   1       22.56       24.60      4.51 o 
  20   5   1        4.15        8.20      3.47 o 
 -19   6   1       52.48       49.68      5.78 o 
 -18   6   1        2.13        3.57      3.12 o 
 -17   6   1       14.77       20.23      6.91 o 
 -16   6   1       19.47       23.52      3.16 o 
 -15   6   1       17.03       14.67      2.79 o 
 -14   6   1       29.48       35.35      3.40 o 
 -13   6   1      174.28      167.96      5.51 o 
 -12   6   1      111.11      112.26      5.84 o 
 -11   6   1      258.45      252.97      7.29 o 
 -10   6   1      134.98      133.51      4.42 o 
  -9   6   1       30.66       37.21      5.83 o 
  -8   6   1      101.99      104.22      6.41 o 
  -7   6   1      456.68      429.38     16.30 o 
  -6   6   1      229.77      224.17     11.60 o 
  -5   6   1      181.74      190.52      8.70 o 
  -4   6   1      118.80      111.09      5.99 o 
  -3   6   1      172.09      164.42      5.25 o 
  -2   6   1      103.76      114.13      6.60 o 
  -1   6   1     1045.85     1175.48     39.05 o 
   0   6   1      759.14      779.90     26.57 o 
   1   6   1     1054.82     1191.07     39.44 o 
   2   6   1      101.37      115.81      5.56 o 
   3   6   1      169.21      179.81      7.58 o 
   4   6   1      116.93      125.54      6.57 o 
   5   6   1      174.96      202.01      5.87 o 
   6   6   1      237.72      243.93      6.90 o 
   7   6   1      454.52      459.34     14.61 o 
   8   6   1       98.04      107.18      3.94 o 
   9   6   1       29.04       32.32      2.43 o 
  10   6   1      134.05      140.67      7.34 o 
  11   6   1      264.29      280.02     12.66 o 
  12   6   1      113.91      121.01      5.81 o 
  13   6   1      170.00      170.64      9.44 o 
  14   6   1       29.75       30.07      5.70 o 
  15   6   1       16.34       17.83      3.73 o 
  16   6   1       18.44       22.70      3.98 o 
  17   6   1       14.26       18.32      4.12 o 
  18   6   1        1.83        1.91      2.97 o 
  19   6   1       52.96       51.24      8.45 o 
 -18   7   1        3.21       -3.76     18.41 o 
 -17   7   1       79.93      114.93     25.81 o 
 -16   7   1       17.30       18.41      3.79 o 
 -15   7   1       86.51       84.67      8.92 o 
 -14   7   1       55.98       54.08      5.00 o 
 -13   7   1       29.37       25.71      4.54 o 
 -12   7   1      139.17      133.22      5.45 o 
 -11   7   1       55.19       59.53      7.52 o 
 -10   7   1      173.09      159.35      8.54 o 
  -9   7   1      139.09      123.26      5.10 o 
  -8   7   1       25.20       25.02      2.44 o 
  -7   7   1      256.57      225.62      7.57 o 
  -6   7   1      242.39      237.00     10.13 o 
  -5   7   1      269.12      270.90     11.10 o 
  -4   7   1      196.95      200.78      8.76 o 
  -3   7   1      263.93      272.94     11.02 o 
  -2   7   1       22.64       18.83      2.81 o 
  -1   7   1       41.21       35.75      3.84 o 
   0   7   1     1532.02     1623.44     53.45 o 
   1   7   1       40.30       36.01      3.47 o 
   2   7   1       25.49       23.52      2.93 o 
   3   7   1      257.17      270.27      8.66 o 
   4   7   1      194.52      209.16      7.11 o 
   5   7   1      270.94      298.72      9.43 o 
   6   7   1      239.57      260.00      7.37 o 
   7   7   1      264.55      275.90      7.76 o 
   8   7   1       26.45       31.42      2.61 o 
   9   7   1      135.45      138.00      4.86 o 
  10   7   1      172.13      179.29      6.91 o 
  11   7   1       54.88       51.57      3.97 o 
  12   7   1      140.41      134.16      5.90 o 
  13   7   1       30.00       24.81      4.09 o 
  14   7   1       56.32       48.75      5.05 o 
  15   7   1       85.30       84.97      5.91 o 
  16   7   1       16.47       15.17      3.86 o 
  17   7   1       81.16       87.10      6.36 o 
  18   7   1        3.61        2.82      3.51 o 
 -16   8   1       25.66       37.05      7.48 o 
 -15   8   1       29.93       22.13      6.21 o 
 -14   8   1       93.60       90.49      9.16 o 
 -13   8   1        8.99        5.05      4.55 o 
 -12   8   1        6.40        5.54      2.85 o 
 -11   8   1       45.92       48.75      4.85 o 
 -10   8   1       80.96       83.74      5.64 o 
  -9   8   1      598.43      590.13     21.88 o 
  -8   8   1      266.70      263.35     11.45 o 
  -7   8   1        4.88        0.13      2.42 o 
  -6   8   1      229.14      218.07      9.79 o 
  -5   8   1      290.02      286.78     11.89 o 
  -4   8   1        6.23        6.08      2.36 o 
  -3   8   1       86.91       82.31      7.28 o 
  -2   8   1      275.78      255.09     10.75 o 
  -1   8   1      451.42      444.84     16.71 o 
   0   8   1        9.30        9.04      2.54 o 
   1   8   1      453.03      438.81     16.50 o 
   2   8   1      281.42      285.07     11.59 o 
   3   8   1       85.77       86.55      4.18 o 
   4   8   1        4.78        4.07      1.82 o 
   5   8   1      296.81      304.75      9.82 o 
   6   8   1      221.36      236.68      8.13 o 
   7   8   1        3.95        4.49      1.73 o 
   8   8   1      272.50      299.63     10.95 o 
   9   8   1      591.68      654.49     16.45 o 
  10   8   1       79.47       81.23      4.66 o 
  11   8   1       48.04       56.54      4.23 o 
  12   8   1        7.11        2.92      2.32 o 
  13   8   1        8.80        4.82      3.17 o 
  14   8   1       92.07       87.64      6.24 o 
  15   8   1       28.95       25.91      4.45 o 
  16   8   1       24.95       25.24      4.60 o 
  17   8   1       14.48       12.50      3.84 o 
 -16   9   1       30.75       31.26      7.60 o 
 -15   9   1       35.92       46.26      8.47 o 
 -14   9   1       55.56       45.18      7.81 o 
 -13   9   1        3.59        4.16      4.97 o 
 -12   9   1      104.02      103.38      6.69 o 
 -11   9   1       60.46       61.12      5.45 o 
 -10   9   1       80.50       76.15      8.71 o 
  -9   9   1       98.71      106.00      6.65 o 
  -8   9   1      352.41      354.63     14.86 o 
  -7   9   1       32.53       31.82      4.35 o 
  -6   9   1       74.19       58.74      5.06 o 
  -5   9   1      115.52      109.83      6.60 o 
  -4   9   1       42.10       43.69      4.48 o 
  -3   9   1       59.42       54.95      4.75 o 
  -2   9   1       12.78       13.30      3.07 o 
  -1   9   1        2.62        2.80      2.38 o 
   0   9   1      269.89      258.64     11.10 o 
   1   9   1        2.74        0.18      2.68 o 
   2   9   1       13.08        9.80      2.91 o 
   3   9   1       61.30       58.89      3.73 o 
   4   9   1       41.03       42.30      5.07 o 
   5   9   1      115.14      124.27      5.37 o 
   6   9   1       75.99       72.85      4.17 o 
   7   9   1       31.08       32.07      3.26 o 
   8   9   1      353.76      400.29     10.99 o 
   9   9   1       99.19      114.07      5.60 o 
  10   9   1       80.56       82.75      4.87 o 
  11   9   1       59.50       69.39      4.60 o 
  12   9   1      103.95      103.17      5.53 o 
  13   9   1        3.73        2.09      3.49 o 
  14   9   1       54.95       61.61      7.58 o 
  15   9   1       36.47       40.43      7.06 o 
  16   9   1       32.12       30.94      6.45 o 
 -15  10   1        3.55       -5.59      4.74 o 
 -14  10   1        0.21       -2.00      4.96 o 
 -13  10   1       12.82        6.00      5.20 o 
 -12  10   1       56.78       64.78      6.22 o 
 -11  10   1      160.70      154.49      8.74 o 
 -10  10   1       42.20       47.06      5.22 o 
  -9  10   1      201.91      208.71     10.33 o 
  -8  10   1       73.88       73.15      5.97 o 
  -7  10   1      144.65      132.93      7.79 o 
  -6  10   1        8.39        6.49      3.27 o 
  -5  10   1      117.41      110.61      6.99 o 
  -4  10   1      210.30      199.21      9.71 o 
  -3  10   1      129.37      122.92      7.19 o 
  -2  10   1      160.49      159.20      8.32 o 
  -1  10   1        5.33        7.59      2.91 o 
   0  10   1       24.35       24.23      3.80 o 
   1  10   1        6.32        0.89      2.60 o 
   2  10   1      165.80      161.90      8.35 o 
   3  10   1      129.80      135.37      9.02 o 
   4  10   1      206.09      207.58      9.94 o 
   5  10   1      116.57      118.86      7.06 o 
   6  10   1        9.07        6.61      3.85 o 
   7  10   1      144.89      155.98      8.39 o 
   8  10   1       73.29       76.12      5.93 o 
   9  10   1      204.69      221.69     15.28 o 
  10  10   1       41.50       57.60      8.44 o 
  11  10   1      158.73      171.28     13.28 o 
  12  10   1       56.48       67.31      9.22 o 
  13  10   1       12.48        3.50      4.98 o 
 -13  11   1       20.39       22.74      7.01 o 
 -12  11   1        8.27        5.07      5.50 o 
 -11  11   1        6.87        3.15      3.29 o 
 -10  11   1      105.44      110.00      7.61 o 
  -9  11   1      100.72      106.35      7.38 o 
  -8  11   1        5.12        3.91      3.47 o 
  -7  11   1        2.73       -0.03      3.05 o 
  -6  11   1       17.63       19.50      4.18 o 
  -5  11   1       66.68       74.67      6.29 o 
  -4  11   1      132.37      145.86      8.35 o 
  -3  11   1      154.38      157.19      8.62 o 
  -2  11   1       91.42       92.14      6.40 o 
  -1  11   1       62.97       66.85      6.12 o 
   0  11   1       25.09       29.62      4.47 o 
   1  11   1       63.84       62.45      6.00 o 
   2  11   1       89.80       82.78      6.05 o 
   3  11   1      152.75      149.95      8.36 o 
   4  11   1      134.84      150.71      8.43 o 
   5  11   1       68.83       70.11      6.03 o 
   6  11   1       16.33       17.29      3.80 o 
   7  11   1        3.04       -1.15      3.13 o 
   8  11   1        4.37        3.70      3.29 o 
   9  11   1       99.43      111.82     10.83 o 
  10  11   1      107.19      123.56     11.41 o 
  11  11   1        7.72        6.76      5.24 o 
  12  11   1        8.54       16.12      5.98 o 
  13  11   1       19.84       25.08      6.86 o 
 -11  12   1        2.03        2.43      3.78 o 
 -10  12   1        2.03        2.17      3.80 o 
  -9  12   1        6.52        5.63      4.15 o 
  -8  12   1        0.82       -0.07      3.41 o 
  -7  12   1        9.03        6.51      4.14 o 
  -6  12   1       36.16       33.70      5.14 o 
  -5  12   1       22.91       26.34      4.82 o 
  -4  12   1       57.71       62.02      6.22 o 
  -3  12   1       54.13       51.94      5.77 o 
  -2  12   1      238.97      244.24     11.78 o 
  -1  12   1      104.98      109.17     13.83 o 
   0  12   1       36.18       43.23      7.88 o 
   1  12   1      102.34       96.13      6.85 o 
   2  12   1      235.55      221.60     11.02 o 
   3  12   1       55.84       56.74      6.10 o 
   4  12   1       59.81       69.67      6.55 o 
   5  12   1       22.37       15.00      3.96 o 
   6  12   1       36.03       36.71      6.49 o 
   7  12   1        8.59        8.20      3.70 o 
   8  12   1        0.82        5.18      5.57 o 
   9  12   1        6.65       -2.82      4.86 o 
  10  12   1        1.91       -7.34      4.89 o 
  11  12   1        1.99        2.51      5.23 o 
  -8  13   1       12.74       12.90      4.56 o 
  -7  13   1       11.40        7.93      4.10 o 
  -6  13   1       26.81       32.59      5.49 o 
  -5  13   1       36.68       36.30      5.73 o 
  -4  13   1       30.58       22.67      5.21 o 
  -3  13   1       18.05       14.63      4.67 o 
  -2  13   1       10.47       11.98      4.31 o 
  -1  13   1       19.98       17.47      4.58 o 
   0  13   1       75.59       81.54      7.56 o 
   1  13   1       19.15       15.58      4.66 o 
   2  13   1       11.26       11.03      4.27 o 
   3  13   1       18.94       12.25      4.32 o 
   4  13   1       29.07       27.88      5.53 o 
   5  13   1       36.37       32.49      5.38 o 
   6  13   1       27.45       29.68      5.09 o 
   7  13   1       11.21        7.66      4.02 o 
   8  13   1       12.99       15.89      6.75 o 
  -1  14   1        5.86        2.27      4.21 o 
   0  14   1        3.38        3.36      4.08 o 
   1  14   1        5.77       -0.59      3.87 o 
   0   0   2       28.35       29.45      3.97 o 
   1   0   2     2017.14     1999.51     64.94 o 
   2   0   2       47.28       49.52      3.28 o 
   3   0   2      203.23      192.52     11.64 o 
   4   0   2      485.03      483.42     24.61 o 
   5   0   2      128.77      130.63      4.52 o 
   6   0   2      214.18      211.20      9.92 o 
   7   0   2      210.20      197.29     11.64 o 
   8   0   2      467.36      482.20     35.07 o 
   9   0   2      417.36      438.75     24.69 o 
  10   0   2      228.53      211.96     11.37 o 
  11   0   2      247.46      226.04     15.76 o 
  12   0   2       37.03       40.69      5.90 o 
  13   0   2      121.91      110.18      5.21 o 
  14   0   2        7.69        4.78      2.13 o 
  15   0   2        4.21        2.84      2.22 o 
  16   0   2        0.36        0.25      1.97 o 
  17   0   2        4.60        2.60      2.75 o 
  18   0   2        1.45        0.99      2.61 o 
  19   0   2       10.68       11.71      3.51 o 
  20   0   2        8.26       10.30      4.02 o 
 -20   1   2       16.64       14.20      7.06 o 
 -19   1   2        5.89        8.25      3.57 o 
 -18   1   2        2.32        1.87      2.91 o 
 -17   1   2       32.96       43.92      4.83 o 
 -16   1   2       14.69       13.36      2.29 o 
 -15   1   2      119.12      125.81      5.08 o 
 -14   1   2      201.24      186.85      7.27 o 
 -13   1   2        0.97        1.71      1.77 o 
 -12   1   2      603.53      598.52     27.04 o 
 -11   1   2      355.53      343.84     16.27 o 
 -10   1   2       13.92       12.97      2.00 o 
  -9   1   2      221.61      204.69     12.01 o 
  -8   1   2       17.64       21.30      3.88 o 
  -7   1   2      509.61      505.80     20.87 o 
  -6   1   2      828.13      886.21     44.09 o 
  -5   1   2     1213.23     1276.27     54.94 o 
  -4   1   2      545.35      559.49     21.23 o 
  -3   1   2      362.92      342.96     12.59 o 
  -2   1   2      386.27      371.82     19.56 o 
  -1   1   2       92.73       95.44      5.58 o 
   0   1   2      737.68      712.71     34.41 o 
   1   1   2       91.71       94.22      4.70 o 
   2   1   2      391.93      401.61     11.83 o 
   3   1   2      372.17      364.34     10.84 o 
   4   1   2      532.61      574.00     13.13 o 
   5   1   2     1195.00     1261.04     46.37 o 
   6   1   2      821.97      894.32     34.50 o 
   7   1   2      529.98      533.19     29.65 o 
   8   1   2       16.43       21.04      1.67 o 
   9   1   2      229.18      213.40     22.15 o 
  10   1   2       13.34       12.97      2.27 o 
  11   1   2      353.24      352.98     21.82 o 
  12   1   2      604.29      600.44     28.71 o 
  13   1   2        0.59        1.23      1.96 o 
  14   1   2      200.10      179.68     14.63 o 
  15   1   2      121.70      138.62      7.42 o 
  16   1   2       14.78        9.42      3.32 o 
  17   1   2       31.29       35.58      6.01 o 
  18   1   2        2.30        1.40      2.67 o 
  19   1   2        6.00        7.89      5.75 o 
  20   1   2       16.65       15.20      4.23 o 
 -20   2   2       38.60       45.60      8.96 o 
 -19   2   2       17.31       14.10      6.45 o 
 -18   2   2       11.02       14.99      3.95 o 
 -17   2   2       16.67       17.79      3.53 o 
 -16   2   2       37.68       40.77      3.26 o 
 -15   2   2       12.09       10.10      2.11 o 
 -14   2   2      116.08      105.30      4.42 o 
 -13   2   2      330.96      323.70     11.47 o 
 -12   2   2      344.94      330.02      9.29 o 
 -11   2   2      226.80      212.41      7.20 o 
 -10   2   2      174.92      158.17      8.14 o 
  -9   2   2        7.52        6.50      1.39 o 
  -8   2   2      127.79      121.28      6.00 o 
  -7   2   2      336.28      326.25     12.87 o 
  -6   2   2      184.14      174.44      9.85 o 
  -5   2   2     1764.38     1695.31     52.38 o 
  -4   2   2      380.86      354.09     14.32 o 
  -3   2   2      743.73      665.69     21.70 o 
  -2   2   2       13.02       10.53      2.02 o 
  -1   2   2      113.98      108.82      5.28 o 
   0   2   2      100.54       87.85      4.59 o 
   1   2   2      102.36      102.75      4.65 o 
   2   2   2       13.49       14.48      4.87 o 
   3   2   2      746.51      714.49     27.07 o 
   4   2   2      380.66      366.83     14.67 o 
   5   2   2     1750.11     1854.78     75.87 o 
   6   2   2      189.60      195.22      6.71 o 
   7   2   2      320.48      354.45     15.72 o 
   8   2   2      129.03      127.23      9.07 o 
   9   2   2        6.08        7.55      1.47 o 
  10   2   2      171.53      176.28      8.53 o 
  11   2   2      232.74      250.08     20.56 o 
  12   2   2      352.40      348.85     35.55 o 
  13   2   2      329.19      326.41     24.73 o 
  14   2   2      112.80       98.58      6.23 o 
  15   2   2       12.18        8.19      3.15 o 
  16   2   2       38.32       42.63      4.88 o 
  17   2   2       16.69       18.86      3.73 o 
  18   2   2       11.05       10.87      3.87 o 
  19   2   2       17.50       14.07      3.97 o 
  20   2   2       37.62       44.72      7.91 o 
 -20   3   2       29.00       37.26      4.90 o 
 -19   3   2       17.09       18.53      3.86 o 
 -18   3   2        6.72        7.30      2.87 o 
 -17   3   2       12.93       11.18      2.60 o 
 -16   3   2       49.23       44.22      3.82 o 
 -15   3   2       23.57       17.52      2.35 o 
 -14   3   2       87.98       79.87      3.86 o 
 -13   3   2      280.65      271.10      8.07 o 
 -12   3   2       32.59       32.67      2.61 o 
 -11   3   2       12.01        8.98      1.69 o 
 -10   3   2       76.36       69.82      3.20 o 
  -9   3   2      231.26      204.79      8.27 o 
  -8   3   2      656.44      632.28     20.12 o 
  -7   3   2      739.23      710.76     42.95 o 
  -6   3   2      964.26      933.27     35.30 o 
  -5   3   2      618.27      622.32     16.83 o 
  -4   3   2     1419.23     1419.03     34.92 o 
  -3   3   2     1111.26     1156.52     55.44 o 
  -2   3   2     1102.43     1087.19     41.46 o 
  -1   3   2       76.54       82.15      6.47 o 
   0   3   2     1932.81     1929.84     55.88 o 
   1   3   2       75.44       87.78      6.49 o 
   2   3   2     1124.80     1129.63     72.17 o 
   3   3   2     1115.00     1191.34     35.81 o 
   4   3   2     1385.82     1518.79     49.81 o 
   5   3   2      609.95      662.63     21.61 o 
   6   3   2      989.45     1054.42     28.18 o 
   7   3   2      750.71      823.07     22.38 o 
   8   3   2      648.25      692.97     32.46 o 
   9   3   2      238.99      246.32     14.39 o 
  10   3   2       78.46       75.46     10.80 o 
  11   3   2       11.28        7.30      2.52 o 
  12   3   2       30.39       32.34      8.64 o 
  13   3   2      283.01      304.29     34.96 o 
  14   3   2       89.22       84.93      8.00 o 
  15   3   2       22.01       17.86      4.55 o 
  16   3   2       48.74       48.48      5.20 o 
  17   3   2       12.78       14.00      4.05 o 
  18   3   2        6.69        1.63      3.13 o 
  19   3   2       17.06       17.06      4.14 o 
  20   3   2       28.89       41.11      5.47 o 
 -19   4   2       16.50       27.44      4.38 o 
 -18   4   2       28.51       30.70      4.35 o 
 -17   4   2        3.69        2.31      2.17 o 
 -16   4   2      115.41      110.89      5.26 o 
 -15   4   2        5.72        7.26      2.19 o 
 -14   4   2      206.00      183.53      6.02 o 
 -13   4   2       53.17       44.57      2.97 o 
 -12   4   2      157.99      141.50      4.89 o 
 -11   4   2       12.05       11.25      1.83 o 
 -10   4   2       74.37       66.88      3.46 o 
  -9   4   2       30.68       32.68      9.16 o 
  -8   4   2      379.37      360.67     10.89 o 
  -7   4   2      228.90      209.13     12.15 o 
  -6   4   2     1141.53     1043.25     28.32 o 
  -5   4   2      233.61      215.62      7.29 o 
  -4   4   2       76.45       62.34      4.01 o 
  -3   4   2      187.43      171.45      7.41 o 
  -2   4   2      342.46      350.71     14.21 o 
  -1   4   2      439.15      445.68     19.90 o 
   0   4   2      330.51      367.37     22.60 o 
   1   4   2      440.97      457.91     15.08 o 
   2   4   2      343.16      362.51     20.83 o 
   3   4   2      182.80      166.56      8.24 o 
   4   4   2       79.18       82.02      6.33 o 
   5   4   2      231.15      236.07     12.10 o 
   6   4   2     1128.48     1126.04     48.37 o 
   7   4   2      228.66      226.48      9.84 o 
   8   4   2      387.28      419.24     28.08 o 
   9   4   2       30.70       33.38      2.73 o 
  10   4   2       68.26       72.10     11.01 o 
  11   4   2       12.12       12.41      3.14 o 
  12   4   2      155.71      164.08     23.94 o 
  13   4   2       52.77       60.46      5.55 o 
  14   4   2      207.46      214.26     15.99 o 
  15   4   2        5.82        5.10      7.01 o 
  16   4   2      115.23      112.87     18.63 o 
  17   4   2        3.53        1.42      3.03 o 
  18   4   2       28.34       36.16      5.12 o 
  19   4   2       16.96       19.78      4.28 o 
 -19   5   2       19.96       24.92      4.42 o 
 -18   5   2        0.89        1.06      2.79 o 
 -17   5   2        2.02       -1.20      2.21 o 
 -16   5   2       18.80       17.47      2.96 o 
 -15   5   2       95.90       82.44      4.01 o 
 -14   5   2       13.95       10.39      2.18 o 
 -13   5   2       45.24       43.89      3.96 o 
 -12   5   2       12.06       16.11      2.48 o 
 -11   5   2       56.71       50.96      3.02 o 
 -10   5   2      375.90      334.19     11.44 o 
  -9   5   2       74.83       69.85      5.52 o 
  -8   5   2      246.25      230.98      8.32 o 
  -7   5   2       53.10       48.95      3.23 o 
  -6   5   2      261.61      256.58      7.36 o 
  -5   5   2      638.04      619.42     15.05 o 
  -4   5   2     1601.47     1554.67     39.90 o 
  -3   5   2      591.91      636.82     22.72 o 
  -2   5   2     1638.28     1611.24     68.52 o 
  -1   5   2       97.31       88.56      9.67 o 
   0   5   2      797.77      847.95     41.12 o 
   1   5   2       97.35      100.72      7.59 o 
   2   5   2     1612.11     1604.56     89.57 o 
   3   5   2      594.02      676.97     33.09 o 
   4   5   2     1645.77     1707.16     55.75 o 
   5   5   2      637.27      680.48     19.06 o 
   6   5   2      251.85      269.97      7.52 o 
   7   5   2       54.24       55.49      3.44 o 
   8   5   2      247.27      266.57     19.59 o 
   9   5   2       75.81       73.35      7.63 o 
  10   5   2      378.82      401.06     28.23 o 
  11   5   2       56.22       62.43      5.28 o 
  12   5   2       10.96       17.84      3.51 o 
  13   5   2       45.77       54.88      5.52 o 
  14   5   2       13.45       12.34      3.66 o 
  15   5   2       96.27       94.15     15.95 o 
  16   5   2       18.90       15.95      5.38 o 
  17   5   2        2.03        0.20      3.08 o 
  18   5   2        0.94       -2.20      3.25 o 
  19   5   2       20.05       26.73      4.79 o 
 -18   6   2       33.72       26.10     19.87 o 
 -17   6   2        1.04        3.12      3.96 o 
 -16   6   2       28.47       36.38      7.06 o 
 -15   6   2       12.19       10.79      3.52 o 
 -14   6   2       98.67       94.83      6.38 o 
 -13   6   2      103.31       94.54      9.01 o 
 -12   6   2       63.95       69.97      5.47 o 
 -11   6   2      166.73      151.71      9.07 o 
 -10   6   2      587.77      552.49     38.75 o 
  -9   6   2       41.91       95.80    110.13 o 
  -8   6   2      164.09      158.65     13.04 o 
  -7   6   2       51.82       59.74     27.98 o 
  -6   6   2       81.40       73.49      7.50 o 
  -5   6   2       26.95       27.34     10.48 o 
  -4   6   2       15.95       12.60      6.21 o 
  -3   6   2      190.56      172.62     18.61 o 
  -2   6   2      352.51      328.68     23.20 o 
  -1   6   2      435.73      443.16     25.88 o 
   0   6   2        1.59        2.51      1.84 o 
   1   6   2      427.22      435.98     29.49 o 
   2   6   2      353.91      350.13     16.00 o 
   3   6   2      195.05      203.94     12.40 o 
   4   6   2       16.03       16.95      6.02 o 
   5   6   2       24.97       30.91      3.41 o 
   6   6   2       79.69       79.76      4.02 o 
   7   6   2       52.47       48.93      3.54 o 
   8   6   2      154.91      168.29      6.61 o 
   9   6   2       44.24       52.15      3.75 o 
  10   6   2      587.43      661.50     37.40 o 
  11   6   2      163.41      161.04      9.10 o 
  12   6   2       59.97       66.89      6.70 o 
  13   6   2      105.39      110.79     15.62 o 
  14   6   2      101.87      111.36      8.24 o 
  15   6   2       12.09        7.40      3.60 o 
  16   6   2       26.57       35.23      5.09 o 
  17   6   2        1.16       -2.97      2.98 o 
  18   6   2       34.70       39.42      5.69 o 
 -17   7   2       25.20       27.31     10.29 o 
 -16   7   2       28.41       30.58      8.93 o 
 -15   7   2       23.24       14.04      5.68 o 
 -14   7   2       30.44       24.47      7.60 o 
 -13   7   2        4.35        5.56      3.23 o 
 -12   7   2      154.77      145.02     14.25 o 
 -11   7   2       69.34       77.97     17.99 o 
 -10   7   2       71.69       69.17      5.99 o 
  -9   7   2      223.28      199.82     25.17 o 
  -8   7   2      111.33      108.93     31.54 o 
  -7   7   2       83.98       83.49     12.70 o 
  -6   7   2      331.87      319.43     13.52 o 
  -5   7   2       20.93       19.53      3.29 o 
  -4   7   2      461.48      458.28     29.45 o 
  -3   7   2       17.98       23.42      3.36 o 
  -2   7   2       40.42       33.17      3.79 o 
  -1   7   2       74.20       73.33      8.60 o 
   0   7   2       50.74       47.42      4.31 o 
   1   7   2       73.53       68.57      5.94 o 
   2   7   2       37.64       41.14      3.93 o 
   3   7   2       18.46       18.99      2.83 o 
   4   7   2      466.02      487.26     25.35 o 
   5   7   2       21.46       26.12      3.55 o 
   6   7   2      332.67      347.50     13.59 o 
   7   7   2       82.20       83.57      4.37 o 
   8   7   2      115.91      113.20      8.48 o 
   9   7   2      227.02      239.18     13.76 o 
  10   7   2       70.44       71.94      4.54 o 
  11   7   2       67.24       72.60      6.26 o 
  12   7   2      154.49      161.30     18.60 o 
  13   7   2        4.91        4.38      3.15 o 
  14   7   2       30.30       26.25      4.62 o 
  15   7   2       24.34       26.55      4.86 o 
  16   7   2       28.67       41.10      5.37 o 
  17   7   2       24.08       29.42      5.12 o 
 -16   8   2       11.00       17.34      6.90 o 
 -15   8   2       24.74       21.11      6.27 o 
 -14   8   2        9.32        7.06      3.57 o 
 -13   8   2       22.97       22.99      4.19 o 
 -12   8   2       74.31       76.86      6.50 o 
 -11   8   2       34.72       28.14      5.52 o 
 -10   8   2       12.92        5.15      3.19 o 
  -9   8   2      133.33      125.40     11.98 o 
  -8   8   2      381.73      342.23     38.01 o 
  -7   8   2      376.24      357.86     31.69 o 
  -6   8   2       28.23       31.44      4.45 o 
  -5   8   2       68.93       60.08      5.11 o 
  -4   8   2      120.70      114.16      9.83 o 
  -3   8   2       26.66       22.31      3.68 o 
  -2   8   2       19.65       17.01      3.29 o 
  -1   8   2      119.61      113.48      7.65 o 
   0   8   2        0.27       -2.65      1.77 o 
   1   8   2      116.91      108.88      6.30 o 
   2   8   2       19.10       17.65      3.89 o 
   3   8   2       24.96       25.27      3.56 o 
   4   8   2      121.06      125.76      7.66 o 
   5   8   2       72.02       67.78      4.05 o 
   6   8   2       28.33       29.92      3.59 o 
   7   8   2      365.26      372.64     16.17 o 
   8   8   2      378.92      420.45     16.27 o 
   9   8   2      137.43      147.29      9.06 o 
  10   8   2       13.21       10.37      2.76 o 
  11   8   2       36.27       37.74      4.97 o 
  12   8   2       74.48       85.10      6.65 o 
  13   8   2       21.83       22.52      4.39 o 
  14   8   2        8.33        6.65      4.78 o 
  15   8   2       25.22       19.89      4.55 o 
  16   8   2       11.64        6.78      7.36 o 
 -15   9   2       31.95       40.80      8.58 o 
 -14   9   2       39.35       41.86      5.44 o 
 -13   9   2        4.32        2.88      5.35 o 
 -12   9   2       22.14       22.03      4.63 o 
 -11   9   2       39.74       42.88      5.43 o 
 -10   9   2       16.53        9.42      5.13 o 
  -9   9   2       30.84       25.64      4.43 o 
  -8   9   2       76.04       71.65      5.91 o 
  -7   9   2       98.58       85.84      7.93 o 
  -6   9   2      115.20       94.38      6.46 o 
  -5   9   2      140.24      130.27     12.77 o 
  -4   9   2        5.39        4.00      2.77 o 
  -3   9   2        2.89        1.32      2.70 o 
  -2   9   2       40.42       39.41      4.61 o 
  -1   9   2       12.10       10.27      3.08 o 
   0   9   2       15.86       13.35      3.10 o 
   1   9   2       11.59        9.14      3.05 o 
   2   9   2       40.59       36.55      6.72 o 
   3   9   2        2.55        1.01      2.53 o 
   4   9   2        5.63       -1.40      2.07 o 
   5   9   2      139.05      134.94      7.48 o 
   6   9   2      114.92      109.76      5.46 o 
   7   9   2      102.45      103.59      6.49 o 
   8   9   2       75.71       80.13      5.78 o 
   9   9   2       32.44       38.03      4.67 o 
  10   9   2       16.25       11.84      3.56 o 
  11   9   2       39.76       51.02      4.61 o 
  12   9   2       22.53       32.04      5.14 o 
  13   9   2        4.90        6.83      3.47 o 
  14   9   2       38.98       35.98      5.51 o 
  15   9   2       30.94       32.88      5.21 o 
 -13  10   2        4.53        4.02      3.70 o 
 -12  10   2       12.19        8.30      4.05 o 
 -11  10   2        5.27        1.86      4.78 o 
 -10  10   2       25.23       22.34      4.49 o 
  -9  10   2       78.33       76.19      6.62 o 
  -8  10   2        4.74       -1.65      2.97 o 
  -7  10   2       11.59       10.01      3.53 o 
  -6  10   2       20.50       21.79      4.43 o 
  -5  10   2      135.77      119.57      8.95 o 
  -4  10   2        0.71       -1.66      2.71 o 
  -3  10   2       50.97       52.20      5.51 o 
  -2  10   2      101.64       88.56      6.42 o 
  -1  10   2      138.11      129.63      7.70 o 
   0  10   2      172.23      167.40      9.03 o 
   1  10   2      141.25      131.80      7.71 o 
   2  10   2      101.11       82.77      6.02 o 
   3  10   2       49.03       48.48      8.10 o 
   4  10   2        0.81       -1.64      2.23 o 
   5  10   2      132.17      119.75      7.29 o 
   6  10   2       20.48       20.93      3.23 o 
   7  10   2       13.03       14.41      3.61 o 
   8  10   2        4.95        5.93      3.44 o 
   9  10   2       76.72       79.14      6.21 o 
  10  10   2       25.65       35.28     13.72 o 
  11  10   2        5.77        4.89      3.45 o 
  12  10   2       11.90        4.73      5.48 o 
  13  10   2        4.58        3.37      5.29 o 
 -11  11   2       23.16       27.35      5.27 o 
 -10  11   2       17.19       19.99      7.14 o 
  -9  11   2       17.01       17.29      4.41 o 
  -8  11   2       59.26       65.44      6.72 o 
  -7  11   2       66.74       67.23      9.72 o 
  -6  11   2       38.64       26.98      4.90 o 
  -5  11   2        3.90        1.13      3.21 o 
  -4  11   2       11.35        3.20      3.53 o 
  -3  11   2        3.90        5.03      3.51 o 
  -2  11   2        9.79        9.26      3.93 o 
  -1  11   2      142.38      127.37      8.07 o 
   0  11   2       83.18       85.72      6.57 o 
   1  11   2      143.53      127.16      7.97 o 
   2  11   2        9.58        5.17      3.95 o 
   3  11   2        3.73       -2.06      2.95 o 
   4  11   2       11.67       10.17      4.42 o 
   5  11   2        4.46        2.83      3.32 o 
   6  11   2       39.97       44.85     12.06 o 
   7  11   2       67.57       76.49      9.09 o 
   8  11   2       58.74       61.57      8.64 o 
   9  11   2       15.98       28.72      7.26 o 
  10  11   2       17.57       16.40      6.50 o 
  11  11   2       24.57       30.79      7.53 o 
  -9  12   2        5.24        5.52      4.15 o 
  -8  12   2       10.53        9.98      4.32 o 
  -7  12   2       61.94       83.55      8.80 o 
  -6  12   2       34.62       28.49      5.60 o 
  -5  12   2        5.00        3.94      3.80 o 
  -4  12   2        3.16        0.55      3.69 o 
  -3  12   2       34.74       30.35      5.42 o 
  -2  12   2        4.81        9.64      4.07 o 
  -1  12   2       53.18       60.47      6.95 o 
   0  12   2       10.92       16.95      4.58 o 
   1  12   2       51.58       62.77     10.12 o 
   2  12   2        4.73        0.63      3.54 o 
   3  12   2       35.43       41.24      5.87 o 
   4  12   2        3.29        2.63      3.28 o 
   5  12   2        4.53        7.35      3.94 o 
   6  12   2       34.25       36.36      7.99 o 
   7  12   2       62.32       71.76      9.60 o 
   8  12   2       10.66       13.23      5.98 o 
   9  12   2        4.94       -0.51      5.42 o 
  -5  13   2       10.37        3.74      4.55 o 
  -4  13   2       20.58       16.75      7.41 o 
  -3  13   2       10.09       10.12      4.74 o 
  -2  13   2       72.50       80.07      7.93 o 
  -1  13   2       54.66       41.39      6.20 o 
   0  13   2       44.71       42.05      5.87 o 
   1  13   2       54.36       41.82      5.99 o 
   2  13   2       72.94       82.12      7.76 o 
   3  13   2       10.38       12.72      7.21 o 
   4  13   2       20.80       17.63      4.84 o 
   5  13   2       10.30       13.25      6.25 o 
   0   0   3       73.66       64.00      6.77 o 
   1   0   3      121.84      114.16      8.48 o 
   2   0   3      571.87      577.97     36.91 o 
   3   0   3      442.04      619.06     32.08 o 
   4   0   3        5.39        2.76      2.28 o 
   5   0   3       88.78       89.76      9.38 o 
   6   0   3       78.25       82.37      5.94 o 
   7   0   3       65.74       57.42      3.67 o 
   8   0   3        3.65       -1.22      1.50 o 
   9   0   3        0.01       -1.56      1.62 o 
  10   0   3        1.60       -1.37      1.70 o 
  11   0   3       23.86       30.57      4.66 o 
  12   0   3       14.87       10.57      4.02 o 
  13   0   3        3.60        1.80      2.09 o 
  14   0   3       20.86       17.00      3.04 o 
  15   0   3        4.51       -0.04      2.44 o 
  16   0   3       10.27        8.22      2.60 o 
  17   0   3        0.12       -1.85      2.22 o 
  18   0   3        7.68        4.90      3.44 o 
  19   0   3        5.36        8.41      3.92 o 
 -19   1   3       13.03       24.47      4.69 o 
 -18   1   3       12.30       11.03      2.76 o 
 -17   1   3       21.53       25.77      3.16 o 
 -16   1   3        7.31        5.10      2.30 o 
 -15   1   3       16.46       14.90      2.57 o 
 -14   1   3       22.34       22.02      2.75 o 
 -13   1   3      104.50      100.40      7.77 o 
 -12   1   3       53.14       47.10      6.53 o 
 -11   1   3        8.03        7.43      2.24 o 
 -10   1   3       11.83        6.55      2.33 o 
  -9   1   3      205.64      183.93     18.66 o 
  -8   1   3       48.18       45.71      3.47 o 
  -7   1   3        3.97        6.75      1.93 o 
  -6   1   3       40.44       45.16      7.23 o 
  -5   1   3      426.84      421.57     24.18 o 
  -4   1   3      382.94      345.49     19.87 o 
  -3   1   3      243.10      209.61     13.69 o 
  -2   1   3      116.10      125.11      6.98 o 
  -1   1   3      102.54      101.62      6.11 o 
   0   1   3       99.37       96.29      5.85 o 
   1   1   3      100.70      102.04      6.04 o 
   2   1   3      112.93      124.93      6.70 o 
   3   1   3      242.42      254.44     10.71 o 
   4   1   3      389.96      416.35     16.09 o 
   5   1   3      419.82      445.13     14.21 o 
   6   1   3       39.55       42.16      2.72 o 
   7   1   3        4.92        8.79      1.72 o 
   8   1   3       49.98       48.54      3.90 o 
   9   1   3      206.16      199.29     17.74 o 
  10   1   3       11.13        9.85      2.37 o 
  11   1   3        7.76        8.15      2.31 o 
  12   1   3       52.99       50.73      4.14 o 
  13   1   3      101.90      102.85     20.05 o 
  14   1   3       22.80       22.77      4.78 o 
  15   1   3       15.76       12.38      5.94 o 
  16   1   3        7.98        4.81      3.82 o 
  17   1   3       22.03       23.97      4.35 o 
  18   1   3       12.02       11.01      3.74 o 
  19   1   3       13.67       24.26      6.72 o 
 -18   2   3        1.94        2.75      2.54 o 
 -17   2   3        1.15        0.15      2.14 o 
 -16   2   3       15.20       16.58      2.77 o 
 -15   2   3       38.53       35.74      3.36 o 
 -14   2   3        8.06        6.30      2.25 o 
 -13   2   3        2.00        1.31      2.01 o 
 -12   2   3       39.88       33.97      3.82 o 
 -11   2   3      127.32      111.70      8.47 o 
 -10   2   3       41.99       38.85      4.59 o 
  -9   2   3       10.83        8.45      1.95 o 
  -8   2   3      188.31      170.91     14.45 o 
  -7   2   3       67.52       63.03      3.34 o 
  -6   2   3       30.24       27.98      2.75 o 
  -5   2   3      363.56      350.52     19.10 o 
  -4   2   3      512.30      530.98     18.97 o 
  -3   2   3       57.44       52.84      4.79 o 
  -2   2   3       15.97       16.07      2.92 o 
  -1   2   3      323.94      317.12     19.05 o 
   0   2   3      397.61      402.25     15.62 o 
   1   2   3      321.17      332.06     16.42 o 
   2   2   3       18.05       20.21      2.96 o 
   3   2   3       62.35       59.25      4.35 o 
   4   2   3      507.47      537.83     19.64 o 
   5   2   3      369.27      402.57     15.01 o 
   6   2   3       33.09       39.19      3.06 o 
   7   2   3       68.51       71.29      4.78 o 
   8   2   3      182.12      169.05     15.00 o 
   9   2   3       12.26        8.59      2.77 o 
  10   2   3       43.80       38.86     10.38 o 
  11   2   3      126.80      128.77     15.39 o 
  12   2   3       39.40       34.38     12.10 o 
  13   2   3        1.99       -0.89      2.67 o 
  14   2   3        7.71        8.34      3.02 o 
  15   2   3       39.06       46.17     15.99 o 
  16   2   3       14.72       12.24      4.01 o 
  17   2   3        0.98       -2.62      2.84 o 
  18   2   3        2.05       -2.02      2.97 o 
 -18   3   3        4.13        5.65      2.99 o 
 -17   3   3        6.95        5.39      2.35 o 
 -16   3   3       61.36       64.48      4.24 o 
 -15   3   3       54.22       58.69      3.96 o 
 -14   3   3       73.20       65.60      4.08 o 
 -13   3   3       14.78       15.14      2.93 o 
 -12   3   3       72.40       70.66      3.96 o 
 -11   3   3      133.80      117.78      6.59 o 
 -10   3   3      241.95      236.02     19.32 o 
  -9   3   3      760.06      719.82     39.86 o 
  -8   3   3       58.58       55.08      3.37 o 
  -7   3   3      430.10      401.03     22.02 o 
  -6   3   3      225.43      205.46     14.49 o 
  -5   3   3       69.91       68.55      3.94 o 
  -4   3   3      105.75      101.22      5.43 o 
  -3   3   3      186.67      198.55      8.65 o 
  -2   3   3       41.01       35.66      5.52 o 
  -1   3   3      311.81      309.57     17.92 o 
   0   3   3      524.11      462.64     35.40 o 
   1   3   3      314.39      336.91     18.96 o 
   2   3   3       40.65       40.26      4.04 o 
   3   3   3      184.98      204.15      9.09 o 
   4   3   3      100.46       92.20      5.50 o 
   5   3   3       75.52       82.12      5.08 o 
   6   3   3      228.37      248.31      8.54 o 
   7   3   3      424.10      429.63     23.54 o 
   8   3   3       62.10       58.79      5.10 o 
   9   3   3      750.52      734.29     64.14 o 
  10   3   3      241.66      247.20     36.68 o 
  11   3   3      137.45      137.08     13.62 o 
  12   3   3       71.91       73.20     13.79 o 
  13   3   3       13.39       13.80      3.71 o 
  14   3   3       73.33       75.10      9.94 o 
  15   3   3       55.04       72.09      9.24 o 
  16   3   3       61.41       72.19     16.82 o 
  17   3   3        6.48        7.28      3.83 o 
  18   3   3        3.92        2.67      3.68 o 
 -18   4   3       10.61        9.61      2.94 o 
 -17   4   3        3.13        1.64      2.23 o 
 -16   4   3       32.45       35.84      3.47 o 
 -15   4   3       21.37       21.70      2.83 o 
 -14   4   3       57.07       63.95      4.88 o 
 -13   4   3      298.63      253.96      9.78 o 
 -12   4   3       41.07       34.76      3.79 o 
 -11   4   3      226.95      207.99      8.55 o 
 -10   4   3      328.21      299.54     12.41 o 
  -9   4   3      163.01      178.14     28.57 o 
  -8   4   3       82.38       85.12     17.75 o 
  -7   4   3      380.46      330.44     11.05 o 
  -6   4   3      285.52      260.43     21.48 o 
  -5   4   3       57.55       49.94      4.92 o 
  -4   4   3       71.81       67.35      3.71 o 
  -3   4   3      124.63      120.23      5.69 o 
  -2   4   3       20.40       20.02      3.35 o 
  -1   4   3       63.45       59.44      8.42 o 
   0   4   3       38.60       47.68      8.36 o 
   1   4   3       60.80       62.01      4.41 o 
   2   4   3       20.37       33.21     14.84 o 
   3   4   3      125.22      119.61      6.80 o 
   4   4   3       72.65       76.31      5.39 o 
   5   4   3       57.69       50.07      5.73 o 
   6   4   3      283.85      299.79     10.09 o 
   7   4   3      383.65      412.69     15.67 o 
   8   4   3       85.85       84.06      5.62 o 
   9   4   3      160.51      173.96     21.87 o 
  10   4   3      329.19      325.77     39.03 o 
  11   4   3      229.83      206.99     19.97 o 
  12   4   3       38.79       39.10      6.14 o 
  13   4   3      296.17      279.68     35.91 o 
  14   4   3       58.77       71.02     21.48 o 
  15   4   3       21.61       28.17      5.63 o 
  16   4   3       32.96       45.10      7.05 o 
  17   4   3        3.13        2.18      3.27 o 
  18   4   3        9.98        7.63      4.00 o 
 -17   5   3       20.51       22.38      6.25 o 
 -16   5   3        3.48        1.99      6.14 o 
 -15   5   3       43.80       28.97      4.96 o 
 -14   5   3      105.58       93.91     12.81 o 
 -13   5   3      124.13      105.88      7.33 o 
 -12   5   3       35.21       53.18     27.49 o 
 -11   5   3      156.04      145.46      8.18 o 
 -10   5   3      140.75      117.53     24.71 o 
  -9   5   3       48.70       57.48     30.34 o 
  -8   5   3       66.58       65.02      5.51 o 
  -7   5   3      889.29      649.77    190.49 o 
  -6   5   3      543.25      511.45     19.89 o 
  -5   5   3       50.18       53.97      5.28 o 
  -4   5   3       76.17       68.63     13.44 o 
  -3   5   3      319.74      292.73     20.97 o 
  -2   5   3       83.94       75.00      5.50 o 
  -1   5   3      105.27       95.81      7.44 o 
   0   5   3      193.50      176.65     21.19 o 
   1   5   3      106.31       95.90      6.01 o 
   2   5   3       86.38      103.12     13.18 o 
   3   5   3      322.63      349.10     19.59 o 
   4   5   3       79.35       82.47      5.54 o 
   5   5   3       46.11       52.26      6.24 o 
   6   5   3      533.67      590.45     21.45 o 
   7   5   3      893.02      955.74     32.73 o 
   8   5   3       63.31       74.35      5.24 o 
   9   5   3       49.43       58.19      5.59 o 
  10   5   3      143.47      132.26     20.75 o 
  11   5   3      153.49      162.96     18.66 o 
  12   5   3       36.08       35.06      5.02 o 
  13   5   3      125.57      132.56     13.69 o 
  14   5   3      105.05      113.16     18.11 o 
  15   5   3       43.46       49.15      7.81 o 
  16   5   3        3.46        0.70      5.04 o 
  17   5   3       20.55       21.75      8.23 o 
 -16   6   3        1.91        3.24      3.67 o 
 -15   6   3        3.71        3.91      3.65 o 
 -14   6   3       59.45       68.95      9.53 o 
 -13   6   3       17.51       14.56      6.89 o 
 -12   6   3       95.48       81.43      6.33 o 
 -11   6   3       79.05       64.68      8.78 o 
 -10   6   3        5.80        6.11     21.53 o 
  -9   6   3      181.46      149.92     25.45 o 
  -8   6   3      216.40      189.83      9.18 o 
  -7   6   3      153.07      143.07     29.24 o 
  -6   6   3       32.60       55.19     36.77 o 
  -5   6   3      300.37      257.02     21.13 o 
  -4   6   3      337.44      318.22     15.42 o 
  -3   6   3      173.86      163.79      8.64 o 
  -2   6   3       23.23       16.95      5.36 o 
  -1   6   3       46.08       41.79      5.76 o 
   0   6   3       11.72       28.21     37.56 o 
   1   6   3       46.78       50.24      4.94 o 
   2   6   3       24.76       26.39      5.11 o 
   3   6   3      170.96      182.35     12.31 o 
   4   6   3      333.40      332.52     13.79 o 
   5   6   3      303.48      326.92     18.71 o 
   6   6   3       35.31       39.95      4.60 o 
   7   6   3      152.62      168.16      8.45 o 
   8   6   3      222.53      247.22     10.92 o 
   9   6   3      178.90      190.74     13.65 o 
  10   6   3        5.61        0.65      2.88 o 
  11   6   3       77.81       72.31     14.91 o 
  12   6   3       97.80      108.53     16.07 o 
  13   6   3       18.65       20.39      4.65 o 
  14   6   3       57.72       73.48      7.11 o 
  15   6   3        3.24        3.42      3.70 o 
  16   6   3        1.86       -1.90      3.62 o 
 -15   7   3        2.11        1.06      3.83 o 
 -14   7   3        5.02       -1.38      3.77 o 
 -13   7   3       18.18       10.23      7.19 o 
 -12   7   3        6.85        1.29      3.34 o 
 -11   7   3        2.30       -0.25      3.04 o 
 -10   7   3        2.03        1.35      2.97 o 
  -9   7   3       14.37        7.13      3.42 o 
  -8   7   3       73.39       67.11     11.21 o 
  -7   7   3       48.86       50.34      8.73 o 
  -6   7   3       95.90       79.67      6.01 o 
  -5   7   3       99.43       85.77     13.57 o 
  -4   7   3      342.29      327.30     14.26 o 
  -3   7   3      261.57      235.41     11.20 o 
  -2   7   3      199.86      209.49     34.48 o 
  -1   7   3       49.86       50.10      7.01 o 
   0   7   3        0.04        1.47      2.93 o 
   1   7   3       52.71       50.60      5.05 o 
   2   7   3      202.16      218.06     14.46 o 
   3   7   3      259.26      273.49     16.65 o 
   4   7   3      333.61      345.26     19.86 o 
   5   7   3      102.51       92.61     10.08 o 
   6   7   3       99.97       92.51      6.33 o 
   7   7   3       47.67       55.00      6.77 o 
   8   7   3       71.75       77.17      6.06 o 
   9   7   3       14.65       12.57      5.18 o 
  10   7   3        1.91       -1.31      4.50 o 
  11   7   3        2.11        2.81      3.52 o 
  12   7   3        6.97        8.42      3.72 o 
  13   7   3       18.41       17.22      4.49 o 
  14   7   3        4.85       -1.12      3.65 o 
  15   7   3        1.93        4.23      7.51 o 
 -14   8   3        0.85        2.89      3.72 o 
 -13   8   3        3.14       -1.01      3.46 o 
 -12   8   3       36.29       31.45      6.34 o 
 -11   8   3       20.23       19.31      7.85 o 
 -10   8   3       43.01       49.12      6.49 o 
  -9   8   3       22.17       23.51     12.76 o 
  -8   8   3        7.82        4.78      5.19 o 
  -7   8   3       23.30       13.10      6.80 o 
  -6   8   3       62.39       58.62      5.86 o 
  -5   8   3       45.16       40.50     20.70 o 
  -4   8   3       53.27       55.41      5.56 o 
  -3   8   3      130.71      117.00     15.99 o 
  -2   8   3       67.38       58.66      5.89 o 
  -1   8   3       12.73       13.00      3.66 o 
   0   8   3      480.91      455.14     35.59 o 
   1   8   3       12.61       13.20      3.71 o 
   2   8   3       71.35       62.06     11.26 o 
   3   8   3      131.29      115.53     11.66 o 
   4   8   3       50.50       39.67      4.76 o 
   5   8   3       46.49       50.76      5.38 o 
   6   8   3       63.96       61.83      5.93 o 
   7   8   3       23.17       29.93      4.70 o 
   8   8   3        7.43        9.39      3.79 o 
   9   8   3       23.17       24.18      6.44 o 
  10   8   3       42.11       49.06      8.55 o 
  11   8   3       19.61       13.73      5.82 o 
  12   8   3       37.89       55.01      9.24 o 
  13   8   3        2.98        6.18      4.16 o 
  14   8   3        0.85       -5.11      3.41 o 
 -13   9   3       23.17       21.00      5.04 o 
 -12   9   3        7.65        6.58      5.18 o 
 -11   9   3       15.16       14.77      4.55 o 
 -10   9   3        5.25        5.07      7.73 o 
  -9   9   3       28.74       25.78      4.95 o 
  -8   9   3        4.12        6.56     13.77 o 
  -7   9   3       27.87       19.49      6.54 o 
  -6   9   3       18.73       14.49      4.19 o 
  -5   9   3       13.69       12.78      3.94 o 
  -4   9   3       35.58       29.70     10.91 o 
  -3   9   3       46.57       40.93      5.29 o 
  -2   9   3        1.97       -0.98      2.83 o 
  -1   9   3       47.87       41.07      7.35 o 
   0   9   3       73.91       70.28      6.08 o 
   1   9   3       47.69       42.64      5.62 o 
   2   9   3        2.21        4.05      3.12 o 
   3   9   3       45.98       39.97      4.96 o 
   4   9   3       35.13       36.04      6.13 o 
   5   9   3       14.04       16.04      3.76 o 
   6   9   3       19.16       20.30      4.21 o 
   7   9   3       27.02       29.00      4.88 o 
   8   9   3        4.51        3.21      3.39 o 
   9   9   3       27.93       32.16      4.85 o 
  10   9   3        5.55        3.11      5.32 o 
  11   9   3       14.36       10.61      6.57 o 
  12   9   3        7.92        3.87      5.37 o 
  13   9   3       23.70       25.01      7.70 o 
 -11  10   3        3.09       -0.79      3.94 o 
 -10  10   3       20.45       20.34      6.88 o 
  -9  10   3        1.80       -0.82      3.80 o 
  -8  10   3        2.25        0.46      3.80 o 
  -7  10   3       54.59       50.42      8.01 o 
  -6  10   3       67.26       69.19      6.73 o 
  -5  10   3        1.40        1.30      3.49 o 
  -4  10   3       15.64       11.16      4.01 o 
  -3  10   3       57.47       59.55     12.11 o 
  -2  10   3       27.80       27.62      4.95 o 
  -1  10   3        8.85        6.69      3.74 o 
   0  10   3        0.65       -1.25      3.45 o 
   1  10   3        8.75        4.63      3.34 o 
   2  10   3       26.79       16.80      4.19 o 
   3  10   3       58.89       65.82      6.36 o 
   4  10   3       16.08       14.45      3.26 o 
   5  10   3        1.46        1.58      3.37 o 
   6  10   3       66.37       83.59      6.94 o 
   7  10   3       55.61       65.33      7.49 o 
   8  10   3        2.06       -1.14      3.41 o 
   9  10   3        1.55        0.29      3.63 o 
  10  10   3       20.74       16.43      7.07 o 
  11  10   3        3.15       -5.54      5.14 o 
  -8  11   3       12.32       10.56      4.71 o 
  -7  11   3       10.02       10.15      4.47 o 
  -6  11   3       25.94       15.72      4.94 o 
  -5  11   3       20.74       15.26      4.75 o 
  -4  11   3       18.51       10.78      4.46 o 
  -3  11   3       10.38       14.57      4.57 o 
  -2  11   3        0.83       -0.36      3.58 o 
  -1  11   3        9.13        6.74      3.96 o 
   0  11   3        0.08       -0.50      3.21 o 
   1  11   3        9.15        4.39      4.06 o 
   2  11   3        0.76       -2.15      3.31 o 
   3  11   3       10.27       10.04      5.41 o 
   4  11   3       18.62       22.14      3.73 o 
   5  11   3       20.74       26.86      7.80 o 
   6  11   3       25.64       28.22      6.16 o 
   7  11   3       10.14       11.86      7.99 o 
   8  11   3       12.73       12.75      4.68 o 
  -4  12   3        0.54       -0.78      3.91 o 
  -3  12   3        3.19        1.51      4.04 o 
  -2  12   3        0.78        0.05      4.64 o 
  -1  12   3       14.97       19.16      4.92 o 
   0  12   3       31.03       30.37      5.73 o 
   1  12   3       14.56       14.84      6.63 o 
   2  12   3        0.88       -3.70      3.52 o 
   3  12   3        3.19        1.75      4.03 o 
   4  12   3        0.56       -6.38      5.57 o 
   1   0   4        0.04       -3.62      3.19 o 
   2   0   4      283.35      370.93    127.20 o 
   3   0   4       20.26       31.19     12.06 o 
   4   0   4       11.10       13.78      6.83 o 
   5   0   4        0.14       -2.53      2.07 o 
   6   0   4        9.48       11.77      3.39 o 
   7   0   4      126.25      124.64      7.53 o 
   8   0   4      452.14      478.79     73.68 o 
   9   0   4       57.13       58.61      5.76 o 
  10   0   4       35.16       30.88      7.64 o 
  11   0   4       39.63       37.24      4.05 o 
  12   0   4        5.22        5.42      2.70 o 
  13   0   4        0.26       -0.95      2.31 o 
  14   0   4        0.74        1.19      2.45 o 
  15   0   4        1.34       -0.18      2.51 o 
  16   0   4       20.51       31.43      5.21 o 
 -16   1   4        5.33       -0.49      2.42 o 
 -15   1   4       21.86       22.75      3.38 o 
 -14   1   4       36.68       38.36      6.19 o 
 -13   1   4       26.40       21.99      3.07 o 
 -12   1   4        9.32        5.21      2.36 o 
 -11   1   4        9.67        3.87      2.25 o 
 -10   1   4        8.03       10.32      2.49 o 
  -9   1   4        9.25        9.44      2.74 o 
  -8   1   4      103.08      102.94      8.51 o 
  -7   1   4       22.89       22.50      3.84 o 
  -6   1   4       63.75       69.37      5.00 o 
  -5   1   4       36.02       32.86      3.78 o 
  -4   1   4       35.93       34.86     10.79 o 
  -3   1   4       14.44       12.98      3.75 o 
  -2   1   4       25.02       25.65      8.81 o 
  -1   1   4       37.14       44.64     11.76 o 
   0   1   4        6.42        2.92      3.30 o 
   1   1   4       37.76       45.45     13.14 o 
   2   1   4       24.61       18.04      6.31 o 
   3   1   4       14.08       10.03      4.21 o 
   4   1   4       36.32       63.57      8.83 o 
   5   1   4       36.70       50.14      7.70 o 
   6   1   4       62.70       75.51      8.43 o 
   7   1   4       23.75       31.95      6.32 o 
   8   1   4      102.57      121.08     10.01 o 
   9   1   4        9.71       12.35      5.07 o 
  10   1   4        7.22        5.25      3.05 o 
  11   1   4        9.35        5.26      3.06 o 
  12   1   4        9.37        8.70      3.64 o 
  13   1   4       26.57       30.79      6.51 o 
  14   1   4       35.72       35.41      5.17 o 
  15   1   4       21.98       27.00      4.82 o 
  16   1   4        5.93        6.15      4.43 o 
 -16   2   4        8.40        6.70      3.59 o 
 -15   2   4        8.01        5.34      2.62 o 
 -14   2   4       22.30       17.93      3.23 o 
 -13   2   4       36.34       42.09      3.88 o 
 -12   2   4       29.38       24.74      3.23 o 
 -11   2   4       90.13       86.65      4.86 o 
 -10   2   4        0.65        0.27      1.97 o 
  -9   2   4      174.42      161.86     15.03 o 
  -8   2   4       27.21       28.10      5.42 o 
  -7   2   4        4.48        1.99      2.36 o 
  -6   2   4       98.60       90.97      5.29 o 
  -5   2   4       14.68       16.50      3.09 o 
  -4   2   4      141.74      136.58      6.56 o 
  -3   2   4       45.06       45.89     10.64 o 
  -2   2   4      157.89      162.57     28.31 o 
  -1   2   4       72.62       74.00     11.42 o 
   0   2   4       10.49        6.28      3.01 o 
   1   2   4       71.58       80.00      6.93 o 
   2   2   4      160.15      178.91     20.67 o 
   3   2   4       45.55       53.71      6.46 o 
   4   2   4      141.43      159.65     11.94 o 
   5   2   4       14.59       14.29      3.66 o 
   6   2   4      100.15      125.86     10.81 o 
   7   2   4        4.94        1.90      3.84 o 
   8   2   4       28.43       35.61      6.55 o 
   9   2   4      171.38      191.47     13.55 o 
  10   2   4        0.50        1.27      4.24 o 
  11   2   4       90.98       81.97      6.62 o 
  12   2   4       29.28       28.08      4.71 o 
  13   2   4       36.68       39.39      5.34 o 
  14   2   4       22.57       27.60      9.32 o 
  15   2   4        7.85        4.24      4.37 o 
  16   2   4        8.46        8.48      4.25 o 
 -15   3   4       60.75       67.65      5.17 o 
 -14   3   4        3.07        0.78      2.36 o 
 -13   3   4        6.17        4.30      2.38 o 
 -12   3   4       11.53        9.03      2.54 o 
 -11   3   4       29.00       27.16      3.56 o 
 -10   3   4       85.75       74.07      6.96 o 
  -9   3   4       38.84       46.46      8.66 o 
  -8   3   4       29.39       27.48      6.01 o 
  -7   3   4       41.89       40.51      4.06 o 
  -6   3   4       45.19       45.07      9.31 o 
  -5   3   4       16.56       14.61      2.95 o 
  -4   3   4       70.11       67.22      4.76 o 
  -3   3   4      272.89      243.05     26.29 o 
  -2   3   4        5.10        2.75      2.86 o 
  -1   3   4       69.25       63.74      6.10 o 
   0   3   4       50.15       49.63      5.09 o 
   1   3   4       67.92       64.97     10.71 o 
   2   3   4        4.92        5.65      3.21 o 
   3   3   4      272.01      276.11     38.39 o 
   4   3   4       71.36       79.32      7.63 o 
   5   3   4       17.14       10.15      4.48 o 
   6   3   4       43.56       49.56      8.49 o 
   7   3   4       44.26       51.56      8.33 o 
   8   3   4       27.87       29.64      6.60 o 
   9   3   4       36.88       30.51      6.74 o 
  10   3   4       84.97       98.20      9.59 o 
  11   3   4       30.23       29.66      6.40 o 
  12   3   4       11.38       11.88      4.46 o 
  13   3   4        5.81        4.99      5.13 o 
  14   3   4        3.39        1.91      3.59 o 
  15   3   4       60.69       69.93     18.80 o 
 -15   4   4       56.85       62.24      8.02 o 
 -14   4   4        2.95       10.17     16.56 o 
 -13   4   4       44.72       46.02      5.71 o 
 -12   4   4        1.39       -1.75      2.99 o 
 -11   4   4       25.96       24.33      4.60 o 
 -10   4   4        0.51       -4.05      2.70 o 
  -9   4   4        5.62        2.06      3.60 o 
  -8   4   4        8.41        8.97      3.53 o 
  -7   4   4      241.45      193.80     44.00 o 
  -6   4   4       71.50      102.87     54.00 o 
  -5   4   4       56.89       53.84     13.03 o 
  -4   4   4       54.88       62.66      5.99 o 
  -3   4   4      204.60      171.11     27.77 o 
  -2   4   4      152.79      150.11     25.33 o 
  -1   4   4      423.70      454.14     26.08 o 
   0   4   4       59.46       64.40      8.95 o 
   1   4   4      426.21      474.97     26.90 o 
   2   4   4      150.33      146.66      8.75 o 
   3   4   4      202.85      213.41     14.77 o 
   4   4   4       56.20       59.24      9.92 o 
   5   4   4       54.72       54.48      7.66 o 
   6   4   4       72.70       83.51      6.65 o 
   7   4   4      244.55      301.98     19.50 o 
   8   4   4        8.32       12.88      5.78 o 
   9   4   4        6.10       13.78      5.49 o 
  10   4   4        0.54       -1.03      4.43 o 
  11   4   4       26.48       38.92      7.91 o 
  12   4   4        1.37        4.16      5.08 o 
  13   4   4       43.62       46.45      5.93 o 
  14   4   4        2.97        5.34      3.66 o 
  15   4   4       57.10       76.15      9.70 o 
 -14   5   4        7.21        3.51      3.82 o 
 -13   5   4        5.65        3.16      3.52 o 
 -12   5   4        7.60        7.85      4.50 o 
 -11   5   4       17.11       13.66      4.09 o 
 -10   5   4       25.26       20.94      4.68 o 
  -9   5   4       74.44       65.89      6.64 o 
  -8   5   4       56.61       55.08     34.55 o 
  -7   5   4       56.26       59.23     15.11 o 
  -6   5   4       28.90       39.62     14.21 o 
  -5   5   4      163.32      150.24     28.63 o 
  -4   5   4       30.98       27.20      5.31 o 
  -3   5   4        9.91       11.78      7.37 o 
  -2   5   4       70.05       65.14     12.15 o 
  -1   5   4      299.03      322.02     20.16 o 
   0   5   4       70.10       61.35      8.75 o 
   1   5   4      302.45      327.41     20.34 o 
   2   5   4       70.27       72.35     12.57 o 
   3   5   4       12.07       12.38      3.83 o 
   4   5   4       30.60       28.27      5.96 o 
   5   5   4      160.25      195.79     13.73 o 
   6   5   4       29.09       37.40      5.23 o 
   7   5   4       52.85       55.38      9.06 o 
   8   5   4       56.35       66.01      9.99 o 
   9   5   4       75.42       93.45     10.05 o 
  10   5   4       24.94       14.20      6.58 o 
  11   5   4       17.76       16.18      6.52 o 
  12   5   4        7.68        7.42      5.48 o 
  13   5   4        5.42        6.57      6.23 o 
  14   5   4        7.27        5.67      3.92 o 
 -13   6   4        0.98        2.64      8.73 o 
 -12   6   4        4.73       -1.88      3.29 o 
 -11   6   4      110.11       89.89     18.11 o 
 -10   6   4       14.88       31.16     49.42 o 
  -9   6   4      157.49      112.94     21.62 o 
  -8   6   4      130.64      129.63     18.31 o 
  -7   6   4        4.91       32.97     46.08 o 
  -6   6   4       40.56       37.82      5.17 o 
  -5   6   4       43.38       43.06      9.09 o 
  -4   6   4       63.41       62.05     10.69 o 
  -3   6   4       40.94       44.86     10.21 o 
  -2   6   4      113.90       97.17     14.40 o 
  -1   6   4       29.14       53.73     28.70 o 
   0   6   4       61.01       53.48     10.09 o 
   1   6   4       28.44       30.04      8.42 o 
   2   6   4      111.78      100.72      8.89 o 
   3   6   4       41.74       46.60      5.42 o 
   4   6   4       64.09       71.41      9.05 o 
   5   6   4       43.72       46.11      7.58 o 
   6   6   4       41.44       58.58      6.13 o 
   7   6   4        4.23        3.98      5.62 o 
   8   6   4      129.76      145.07     13.23 o 
   9   6   4      161.97      154.41     13.29 o 
  10   6   4       14.76        6.95      5.97 o 
  11   6   4      108.25      119.96     11.71 o 
  12   6   4        4.40       -7.00      4.67 o 
  13   6   4        1.30       -0.32      6.06 o 
 -12   7   4       21.18       13.29      4.71 o 
 -11   7   4       29.03       21.61      4.75 o 
 -10   7   4       59.45       48.75      6.08 o 
  -9   7   4        7.07        8.15     23.83 o 
  -8   7   4      165.61      133.52     40.43 o 
  -7   7   4       34.26       62.11     48.86 o 
  -6   7   4       11.92       14.64     20.71 o 
  -5   7   4       72.86       78.77     13.06 o 
  -4   7   4       46.39       47.84     19.36 o 
  -3   7   4       21.34       24.23     18.20 o 
  -2   7   4        1.31        7.32      5.94 o 
  -1   7   4       12.47       10.50      5.21 o 
   0   7   4       36.77       34.09      6.06 o 
   1   7   4       11.36        9.09      3.87 o 
   2   7   4        1.27       -1.63      3.18 o 
   3   7   4       20.76       36.10      7.01 o 
   4   7   4       47.05       47.25      8.03 o 
   5   7   4       72.57       92.53      9.06 o 
   6   7   4       11.72       13.47      4.21 o 
   7   7   4       33.12       49.16      9.84 o 
   8   7   4      165.39      213.59     16.44 o 
   9   7   4        7.48       12.02      6.76 o 
  10   7   4       59.21       80.42     11.07 o 
  11   7   4       28.60       31.10      8.25 o 
 -10   8   4        3.95       -2.32      3.76 o 
  -9   8   4       23.44       20.57      5.19 o 
  -8   8   4       28.67       27.26      6.80 o 
  -7   8   4       22.41       25.10     11.31 o 
  -6   8   4       82.89       82.62      7.16 o 
  -5   8   4       27.54       40.39     26.31 o 
  -4   8   4       17.91       22.41      4.92 o 
  -3   8   4       14.59        9.32      6.81 o 
  -2   8   4       48.59       45.88     17.39 o 
  -1   8   4        0.27       -3.86      3.18 o 
   0   8   4       13.47       10.44      3.99 o 
   1   8   4        0.28       -0.55      3.54 o 
   2   8   4       47.81       39.08      5.38 o 
   3   8   4       14.46       12.57      4.15 o 
   4   8   4       19.46       16.65      5.85 o 
   5   8   4       28.29       37.79      7.60 o 
   6   8   4       82.89      103.20     14.39 o 
   7   8   4       23.14       40.78      8.69 o 
   8   8   4       29.25       44.44      9.45 o 
   9   8   4       22.71       15.78      7.29 o 
  10   8   4        3.91       -0.52      6.50 o 
  -8   9   4       12.84       10.40     11.14 o 
  -7   9   4        9.32        6.47      4.33 o 
  -6   9   4        3.28        2.84      4.25 o 
  -5   9   4        0.83       -1.39      3.69 o 
  -4   9   4       56.60       73.87      7.97 o 
  -3   9   4        2.51       -2.52      3.61 o 
  -2   9   4       14.62        7.02      4.25 o 
  -1   9   4        5.56        6.62      4.04 o 
   0   9   4       31.43       27.58      7.19 o 
   1   9   4        5.53        7.03      5.13 o 
   2   9   4       14.31       10.77      3.89 o 
   3   9   4        2.46        1.31      5.05 o 
   4   9   4       56.38       74.09     10.02 o 
   5   9   4        0.78       -1.71      3.98 o 
   6   9   4        3.14        7.77      4.38 o 
   7   9   4        9.39        9.24      4.93 o 
   8   9   4       12.10        7.04      7.06 o 
  -5  10   4        1.34        1.59      5.41 o 
  -4  10   4       21.78       22.17      6.23 o 
  -3  10   4        7.34        5.08      4.15 o 
  -2  10   4       21.22       23.49      5.11 o 
  -1  10   4        0.24        1.40      3.99 o 
   0  10   4       29.26       27.89     13.78 o 
   1  10   4        0.25        0.46      4.07 o 
   2  10   4       21.72       20.01      5.09 o 
   3  10   4        7.42       14.55      6.13 o 
   4  10   4       21.46       25.36      7.59 o 
   5  10   4        1.31       -1.70      4.41 o 
   0   0   5        2.28       14.13     26.04 o 
   1   0   5       30.63      126.29     22.16 o 
   2   0   5      167.46      877.36    188.07 o 
   3   0   5        4.80       20.53     13.33 o 
   4   0   5       17.08       48.22     17.54 o 
   5   0   5        7.85       19.68      6.33 o 
   6   0   5        2.48       15.11      6.63 o 
   7   0   5       43.74       73.52     10.00 o 
   8   0   5       11.22       10.38      5.75 o 
   9   0   5       30.05       42.11      8.28 o 
  10   0   5        8.07        9.19      4.70 o 
  11   0   5        9.95        9.03      4.77 o 
  12   0   5       14.36       12.39      5.11 o 
 -12   1   5       29.37       37.77      6.96 o 
 -11   1   5       11.39       10.83      3.72 o 
 -10   1   5       12.83       14.67      3.77 o 
  -9   1   5       21.70        9.48      3.79 o 
  -8   1   5       44.29       58.31      5.66 o 
  -7   1   5       44.76       54.74      5.83 o 
  -6   1   5       73.74       87.45     10.32 o 
  -5   1   5       18.59       22.67      5.49 o 
  -4   1   5       18.94       26.09      7.70 o 
  -3   1   5       15.98       26.38      9.77 o 
  -2   1   5        1.00       -4.17      4.54 o 
  -1   1   5       54.64       88.47     41.31 o 
   0   1   5        5.27        0.15     11.61 o 
   1   1   5       55.45      151.12     22.71 o 
   2   1   5        0.93       -4.74     11.28 o 
   3   1   5       15.71       33.05     13.93 o 
   5   1   5       18.11       45.85     10.97 o 
   6   1   5       72.93      105.55     12.01 o 
   7   1   5       45.31       74.31     11.15 o 
   8   1   5       45.80       72.82     10.24 o 
   9   1   5       20.94       17.88      7.05 o 
  10   1   5       13.57       18.73      6.61 o 
  11   1   5       11.89       13.64      6.69 o 
  12   1   5       29.03       46.61      9.29 o 
 -11   2   5       10.13        5.83      4.39 o 
 -10   2   5       33.47       37.15      7.57 o 
  -9   2   5       20.15       18.29      3.76 o 
  -8   2   5        2.68       -3.25      2.94 o 
  -7   2   5        1.43       -3.01      2.67 o 
  -6   2   5       49.93       62.57      7.77 o 
  -5   2   5       30.47       43.76     10.89 o 
  -4   2   5       10.34       17.59      4.30 o 
  -3   2   5       24.63       33.09     19.46 o 
  -2   2   5       17.89       13.53      5.12 o 
  -1   2   5       14.19       14.65     12.59 o 
   0   2   5      390.76      504.95    184.15 o 
   1   2   5       14.14       14.11      4.92 o 
   2   2   5       19.06       21.45      5.60 o 
   3   2   5       23.51       50.95     11.70 o 
   6   2   5       48.86       87.97     13.31 o 
   7   2   5        1.61        0.78      6.42 o 
   8   2   5        2.52        4.78      6.21 o 
   9   2   5       20.07       21.27      7.16 o 
  10   2   5       33.78       38.90      8.83 o 
  11   2   5       10.58       15.61      6.26 o 
 -11   3   5       10.82       -1.33      5.04 o 
 -10   3   5       20.40       23.68      5.40 o 
  -9   3   5       10.47        5.95      4.28 o 
  -8   3   5        2.19       -1.94      3.89 o 
  -7   3   5        0.91       -0.52      3.72 o 
  -6   3   5        7.71        9.90      4.36 o 
  -5   3   5       12.61       18.23      5.22 o 
  -4   3   5       20.67       19.76      5.36 o 
  -3   3   5       31.06       37.45      8.07 o 
  -2   3   5       14.17       18.37      5.17 o 
  -1   3   5      226.71      230.65     57.80 o 
   0   3   5       77.78      107.48     15.88 o 
   1   3   5      222.65      234.55     47.90 o 
   2   3   5       13.37       10.99      4.48 o 
   3   3   5       32.29       43.88     10.11 o 
   6   3   5        7.66       23.84      9.57 o 
   7   3   5        0.93       -0.64      7.03 o 
   8   3   5        2.56        2.69      6.64 o 
   9   3   5       10.61       13.06      7.08 o 
  10   3   5       20.40       43.91      9.63 o 
  11   3   5       10.62        4.57      6.05 o 
 -10   4   5        3.06        3.92      4.03 o 
  -9   4   5       16.83       16.23      4.77 o 
  -8   4   5        1.15       -2.81      6.61 o 
  -7   4   5        6.09        6.62      5.80 o 
  -6   4   5        0.38       -5.00      3.33 o 
  -5   4   5       16.06        5.97      5.21 o 
  -4   4   5       22.27       20.79      4.98 o 
  -3   4   5       30.67       37.39     10.85 o 
  -2   4   5       45.17       57.77     12.66 o 
  -1   4   5        2.39        4.85      5.74 o 
   0   4   5       42.28       37.43     16.31 o 
   1   4   5        2.44        2.10      4.07 o 
   2   4   5       44.19       59.04     20.01 o 
   3   4   5       30.49       39.86      9.28 o 
   4   4   5       22.37       24.03      7.61 o 
   6   4   5        0.40        2.76      8.56 o 
   7   4   5        5.83       10.33      8.26 o 
   8   4   5        1.01        1.21      7.69 o 
   9   4   5       16.50       29.81      8.78 o 
  10   4   5        3.03       -1.31      5.96 o 
  -9   5   5        7.13        2.13      4.39 o 
  -8   5   5       22.04       10.89      4.80 o 
  -7   5   5       20.72       25.46      5.36 o 
  -6   5   5        1.49        1.48      6.03 o 
  -5   5   5        8.18        8.62      4.24 o 
  -4   5   5       36.87       25.87      6.47 o 
  -3   5   5        2.32        9.87      4.20 o 
  -2   5   5       82.68       71.58      7.61 o 
  -1   5   5       29.61       25.29      5.46 o 
   0   5   5        2.62        0.62      3.92 o 
   1   5   5       31.18       37.32     11.43 o 
   2   5   5       85.02       91.44     10.76 o 
   3   5   5        2.46        2.49      6.07 o 
   4   5   5       36.03       40.73      8.99 o 
   6   5   5        1.64       -3.86      8.65 o 
   7   5   5       20.70       46.12     11.89 o 
   8   5   5       22.18       26.97      9.51 o 
   9   5   5        7.43        0.48      7.36 o 
  -7   6   5        2.53        5.82      6.87 o 
  -6   6   5       18.79       17.67      5.16 o 
  -5   6   5       70.84       72.93     15.26 o 
  -4   6   5        5.17        7.09     13.84 o 
  -3   6   5        7.26        5.23      4.30 o 
  -2   6   5        2.59        3.62      6.21 o 
  -1   6   5        4.48        2.72      3.99 o 
   0   6   5       75.21       71.42      7.60 o 
   1   6   5        4.35        4.68      3.86 o 
   2   6   5        2.56        2.17      5.69 o 
   3   6   5        7.39        5.49      6.06 o 
   4   6   5        5.10        3.63      6.50 o 
   6   6   5       19.17       18.90     12.22 o 
   7   6   5        2.37       -2.93      8.69 o 
  -5   7   5       35.10       29.12     10.65 o 
  -4   7   5       24.73       21.96      5.45 o 
  -3   7   5       42.09       43.84      8.96 o 
  -2   7   5       23.72       21.63      5.38 o 
  -1   7   5       13.97       15.92      5.30 o 
   0   7   5        1.34        2.04      3.82 o 
   1   7   5       14.07       19.28      5.24 o 
   2   7   5       23.49       26.43      8.46 o 
   3   7   5       41.41       74.78     11.40 o 
   4   7   5       25.30       43.35      8.72 o 
                                                 
